# Supplementary material for: A supramolecular cucurbit[8]uril-based rotaxane chemosensor for the optical tryptophan detection in human serum and urine
Source: Nat Commun. 2023 Jan 31;14:518. doi: 10.1038/s41467-023-36057-3 (PMC9889744; doi:10.1038/s41467-023-36057-3)
Supplement: Supplementary file 3 — Source Data [file 41467_2023_36057_MOESM3_ESM.xlsx]

## Sheet: Figure 2c
HPLC Traces	time	Intensity
	0	-0.401
	0.00833	-0.411
	0.01667	-0.401
	0.025	-0.429
	0.03333	-0.44
	0.04167	-0.589
	0.05	-0.537
	0.05833	0.518
	0.06667	0.404
	0.075	0.367
	0.08333	0.29
	0.09167	0.241
	0.1	0.208
	0.10833	0.175
	0.11667	0.149
	0.125	0.114
	0.13333	0.098
	0.14167	0.093
	0.15	0.107
	0.15833	0.091
	0.16667	0.097
	0.175	0.112
	0.18333	0.071
	0.19167	0.056
	0.2	0.073
	0.20833	0.056
	0.21667	0.038
	0.225	0.024
	0.23333	0.029
	0.24167	0.033
	0.25	0.034
	0.25833	0.039
	0.26667	0.011
	0.275	0.023
	0.28333	-0.008
	0.29167	0.007
	0.3	-0.022
	0.30833	-0.03
	0.31667	0.005
	0.325	-0.019
	0.33333	-0.021
	0.34167	-0.028
	0.35	-0.022
	0.35833	0.001
	0.36667	-0.003
	0.375	-0.005
	0.38333	0.013
	0.39167	0.001
	0.4	-0.005
	0.40833	0.011
	0.41667	0.007
	0.425	0.016
	0.43333	0.005
	0.44167	0.002
	0.45	-0.014
	0.45833	-0.01
	0.46667	-0.028
	0.475	-0.015
	0.48333	-0.01
	0.49167	-0.04
	0.5	-0.029
	0.50833	-0.035
	0.51667	-0.046
	0.525	-0.044
	0.53333	-0.052
	0.54167	-0.056
	0.55	-0.054
	0.55833	-0.053
	0.56667	-0.056
	0.575	-0.046
	0.58333	-0.038
	0.59167	-0.047
	0.6	-0.069
	0.60833	-0.067
	0.61667	-0.066
	0.625	-0.088
	0.63333	-0.075
	0.64167	-0.091
	0.65	-0.074
	0.65833	-0.071
	0.66667	-0.085
	0.675	-0.075
	0.68333	-0.082
	0.69167	-0.097
	0.7	-0.106
	0.70833	-0.101
	0.71667	-0.121
	0.725	-0.122
	0.73333	-0.106
	0.74167	-0.119
	0.75	-0.103
	0.75833	-0.108
	0.76667	-0.137
	0.775	-0.12
	0.78333	-0.121
	0.79167	-0.123
	0.8	-0.127
	0.80833	-0.103
	0.81667	-0.118
	0.825	-0.115
	0.83333	-0.141
	0.84167	-0.151
	0.85	-0.143
	0.85833	-0.147
	0.86667	-0.171
	0.875	-0.151
	0.88333	-0.153
	0.89167	-0.164
	0.9	-0.143
	0.90833	-0.154
	0.91667	-0.148
	0.925	-0.158
	0.93333	-0.168
	0.94167	-0.14
	0.95	-0.147
	0.95833	-0.129
	0.96667	-0.111
	0.975	-0.12
	0.98333	-0.122
	0.99167	-0.123
	1	-0.103
	1.00833	-0.114
	1.01667	-0.118
	1.025	-0.108
	1.03333	-0.131
	1.04167	-0.126
	1.05	-0.129
	1.05833	-0.146
	1.06667	-0.129
	1.075	-0.115
	1.08333	-0.127
	1.09167	-0.135
	1.1	-0.116
	1.10833	-0.113
	1.11667	-0.115
	1.125	-0.116
	1.13333	-0.144
	1.14167	-0.143
	1.15	-0.152
	1.15833	-0.143
	1.16667	-0.124
	1.175	-0.127
	1.18333	-0.099
	1.19167	-0.07
	1.2	-0.093
	1.20833	-0.058
	1.21667	-0.107
	1.225	-0.135
	1.23333	-0.124
	1.24167	-0.123
	1.25	-0.115
	1.25833	-0.128
	1.26667	-0.132
	1.275	-0.129
	1.28333	-0.115
	1.29167	-0.097
	1.3	-0.122
	1.30833	-0.118
	1.31667	-0.121
	1.325	-0.118
	1.33333	-0.099
	1.34167	-0.075
	1.35	-0.066
	1.35833	-0.036
	1.36667	0
	1.375	0.022
	1.38333	0.067
	1.39167	0.075
	1.4	0.124
	1.40833	0.185
	1.41667	0.244
	1.425	0.282
	1.43333	0.375
	1.44167	0.413
	1.45	0.498
	1.45833	0.584
	1.46667	0.645
	1.475	0.709
	1.48333	0.752
	1.49167	0.794
	1.5	0.856
	1.50833	0.928
	1.51667	1
	1.525	1.026
	1.53333	1.083
	1.54167	1.139
	1.55	1.167
	1.55833	1.185
	1.56667	1.23
	1.575	1.232
	1.58333	1.254
	1.59167	1.253
	1.6	1.261
	1.60833	1.251
	1.61667	1.235
	1.625	1.199
	1.63333	1.192
	1.64167	1.171
	1.65	1.183
	1.65833	1.195
	1.66667	1.268
	1.675	1.316
	1.68333	1.449
	1.69167	1.578
	1.7	1.89
	1.70833	2.188
	1.71667	2.801
	1.725	3.383
	1.73333	4.498
	1.74167	5.475
	1.75	7.345
	1.75833	8.888
	1.76667	11.775
	1.775	14.14
	1.78333	18.477
	1.79167	22.012
	1.8	28.446
	1.80833	33.723
	1.81667	43.663
	1.825	51.853
	1.83333	68.694
	1.84167	82.841
	1.85	109.432
	1.85833	130.868
	1.86667	167.33
	1.875	196.149
	1.88333	241.148
	1.89167	272.56
	1.9	320.643
	1.90833	352.641
	1.91667	399.501
	1.925	429.622
	1.93333	472.496
	1.94167	499.275
	1.95	536.65
	1.95833	559.564
	1.96667	591.071
	1.975	610.418
	1.98333	636.858
	1.99167	653.034
	2	675.41
	2.00833	689.162
	2.01667	707.626
	2.025	718.148
	2.03333	730.706
	2.04167	736.77
	2.05	742.166
	2.05833	743.418
	2.06667	742.281
	2.075	740.001
	2.08333	734.932
	2.09167	730.835
	2.1	724.641
	2.10833	720.41
	2.11667	714.108
	2.125	709.87
	2.13333	702.884
	2.14167	697.914
	2.15	689.307
	2.15833	682.598
	2.16667	670.945
	2.175	662.303
	2.18333	647.181
	2.19167	636.245
	2.2	618.538
	2.20833	605.88
	2.21667	585.951
	2.225	571.655
	2.23333	549.81
	2.24167	534.649
	2.25	511.427
	2.25833	495.705
	2.26667	471.891
	2.275	456.092
	2.28333	432.877
	2.29167	417.739
	2.3	395.652
	2.30833	381.268
	2.31667	360.551
	2.325	347.291
	2.33333	328.238
	2.34167	316.076
	2.35	298.782
	2.35833	287.782
	2.36667	272.211
	2.375	262.3
	2.38333	248.141
	2.39167	239.324
	2.4	225.768
	2.40833	217.253
	2.41667	204.85
	2.425	196.812
	2.43333	185.411
	2.44167	177.592
	2.45	166.752
	2.45833	159.822
	2.46667	149.948
	2.475	143.655
	2.48333	134.731
	2.49167	129.137
	2.5	121.199
	2.50833	116.16
	2.51667	109.087
	2.525	104.669
	2.53333	98.404
	2.54167	94.519
	2.55	89.135
	2.55833	85.803
	2.56667	81.17
	2.575	78.304
	2.58333	74.31
	2.59167	71.909
	2.6	68.62
	2.60833	66.649
	2.61667	64.052
	2.625	62.6
	2.63333	60.859
	2.64167	59.939
	2.65	59.001
	2.65833	58.653
	2.66667	58.565
	2.675	58.789
	2.68333	59.548
	2.69167	60.311
	2.7	61.699
	2.70833	62.78
	2.71667	64.529
	2.725	65.786
	2.73333	67.639
	2.74167	68.72
	2.75	70.317
	2.75833	71.252
	2.76667	72.33
	2.775	72.846
	2.78333	73.298
	2.79167	73.393
	2.8	73.236
	2.80833	72.948
	2.81667	72.219
	2.825	71.511
	2.83333	70.163
	2.84167	69.079
	2.85	67.254
	2.85833	65.832
	2.86667	63.48
	2.875	61.811
	2.88333	59.055
	2.89167	57.184
	2.9	54.331
	2.90833	52.409
	2.91667	49.498
	2.925	47.456
	2.93333	44.454
	2.94167	42.476
	2.95	39.576
	2.95833	37.682
	2.96667	34.905
	2.975	33.128
	2.98333	30.6
	2.99167	28.975
	3	26.732
	3.00833	25.294
	3.01667	23.292
	3.025	22.032
	3.03333	20.299
	3.04167	19.213
	3.05	17.714
	3.05833	16.815
	3.06667	15.512
	3.075	14.742
	3.08333	13.664
	3.09167	12.978
	3.1	12.098
	3.10833	11.532
	3.11667	10.747
	3.125	10.274
	3.13333	9.608
	3.14167	9.178
	3.15	8.617
	3.15833	8.261
	3.16667	7.799
	3.175	7.503
	3.18333	7.106
	3.19167	6.862
	3.2	6.507
	3.20833	6.287
	3.21667	5.96
	3.225	5.767
	3.23333	5.482
	3.24167	5.31
	3.25	5.064
	3.25833	4.918
	3.26667	4.733
	3.275	4.592
	3.28333	4.417
	3.29167	4.296
	3.3	4.113
	3.30833	3.998
	3.31667	3.869
	3.325	3.78
	3.33333	3.663
	3.34167	3.605
	3.35	3.468
	3.35833	3.408
	3.36667	3.308
	3.375	3.246
	3.38333	3.151
	3.39167	3.089
	3.4	3.03
	3.40833	2.991
	3.41667	2.923
	3.425	2.876
	3.43333	2.811
	3.44167	2.763
	3.45	2.687
	3.45833	2.645
	3.46667	2.603
	3.475	2.571
	3.48333	2.551
	3.49167	2.502
	3.5	2.49
	3.50833	2.459
	3.51667	2.386
	3.525	2.371
	3.53333	2.303
	3.54167	2.314
	3.55	2.283
	3.55833	2.235
	3.56667	2.2
	3.575	2.188
	3.58333	2.134
	3.59167	2.137
	3.6	2.107
	3.60833	2.109
	3.61667	2.099
	3.625	2.053
	3.63333	2.037
	3.64167	2.022
	3.65	1.993
	3.65833	1.985
	3.66667	1.973
	3.675	1.964
	3.68333	1.984
	3.69167	1.959
	3.7	1.944
	3.70833	1.929
	3.71667	1.925
	3.725	1.903
	3.73333	1.912
	3.74167	1.944
	3.75	1.972
	3.75833	1.994
	3.76667	2.061
	3.775	2.084
	3.78333	2.153
	3.79167	2.219
	3.8	2.346
	3.80833	2.461
	3.81667	2.616
	3.825	2.752
	3.83333	2.955
	3.84167	3.13
	3.85	3.332
	3.85833	3.496
	3.86667	3.747
	3.875	3.894
	3.88333	4.155
	3.89167	4.345
	3.9	4.614
	3.90833	4.769
	3.91667	5.027
	3.925	5.189
	3.93333	5.446
	3.94167	5.606
	3.95	5.791
	3.95833	5.914
	3.96667	6.083
	3.975	6.179
	3.98333	6.304
	3.99167	6.379
	4	6.462
	4.00833	6.517
	4.01667	6.546
	4.025	6.578
	4.03333	6.561
	4.04167	6.573
	4.05	6.509
	4.05833	6.492
	4.06667	6.419
	4.075	6.358
	4.08333	6.245
	4.09167	6.155
	4.1	6.049
	4.10833	5.948
	4.11667	5.823
	4.125	5.726
	4.13333	5.561
	4.14167	5.458
	4.15	5.328
	4.15833	5.234
	4.16667	5.059
	4.175	4.953
	4.18333	4.778
	4.19167	4.68
	4.2	4.53
	4.20833	4.432
	4.21667	4.326
	4.225	4.229
	4.23333	4.078
	4.24167	4.001
	4.25	3.871
	4.25833	3.782
	4.26667	3.706
	4.275	3.613
	4.28333	3.512
	4.29167	3.457
	4.3	3.363
	4.30833	3.309
	4.31667	3.224
	4.325	3.165
	4.33333	3.067
	4.34167	3.032
	4.35	2.932
	4.35833	2.889
	4.36667	2.822
	4.375	2.779
	4.38333	2.721
	4.39167	2.686
	4.4	2.629
	4.40833	2.605
	4.41667	2.579
	4.425	2.539
	4.43333	2.516
	4.44167	2.497
	4.45	2.467
	4.45833	2.45
	4.46667	2.44
	4.475	2.421
	4.48333	2.417
	4.49167	2.402
	4.5	2.397
	4.50833	2.408
	4.51667	2.369
	4.525	2.396
	4.53333	2.357
	4.54167	2.36
	4.55	2.347
	4.55833	2.334
	4.56667	2.335
	4.575	2.298
	4.58333	2.264
	4.59167	2.253
	4.6	2.204
	4.60833	2.185
	4.61667	2.131
	4.625	2.088
	4.63333	2.057
	4.64167	2.017
	4.65	2.001
	4.65833	1.967
	4.66667	1.913
	4.675	1.888
	4.68333	1.85
	4.69167	1.829
	4.7	1.788
	4.70833	1.755
	4.71667	1.724
	4.725	1.676
	4.73333	1.64
	4.74167	1.602
	4.75	1.589
	4.75833	1.565
	4.76667	1.527
	4.775	1.513
	4.78333	1.491
	4.79167	1.474
	4.8	1.457
	4.80833	1.45
	4.81667	1.429
	4.825	1.416
	4.83333	1.397
	4.84167	1.401
	4.85	1.383
	4.85833	1.384
	4.86667	1.383
	4.875	1.363
	4.88333	1.364
	4.89167	1.335
	4.9	1.342
	4.90833	1.319
	4.91667	1.282
	4.925	1.287
	4.93333	1.272
	4.94167	1.256
	4.95	1.251
	4.95833	1.242
	4.96667	1.207
	4.975	1.195
	4.98333	1.17
	4.99167	1.162
	5	1.13
	5.00833	1.143
	5.01667	1.138
	5.025	1.143
	5.03333	1.143
	5.04167	1.133
	5.05	1.158
	5.05833	1.181
	5.06667	1.198
	5.075	1.209
	5.08333	1.237
	5.09167	1.212
	5.1	1.23
	5.10833	1.262
	5.11667	1.279
	5.125	1.301
	5.13333	1.317
	5.14167	1.322
	5.15	1.351
	5.15833	1.386
	5.16667	1.409
	5.175	1.416
	5.18333	1.466
	5.19167	1.472
	5.2	1.515
	5.20833	1.54
	5.21667	1.574
	5.225	1.572
	5.23333	1.6
	5.24167	1.592
	5.25	1.61
	5.25833	1.616
	5.26667	1.637
	5.275	1.645
	5.28333	1.663
	5.29167	1.681
	5.3	1.684
	5.30833	1.695
	5.31667	1.655
	5.325	1.668
	5.33333	1.662
	5.34167	1.661
	5.35	1.643
	5.35833	1.612
	5.36667	1.628
	5.375	1.628
	5.38333	1.635
	5.39167	1.62
	5.4	1.592
	5.40833	1.6
	5.41667	1.604
	5.425	1.563
	5.43333	1.567
	5.44167	1.552
	5.45	1.553
	5.45833	1.53
	5.46667	1.509
	5.475	1.517
	5.48333	1.495
	5.49167	1.478
	5.5	1.464
	5.50833	1.457
	5.51667	1.429
	5.525	1.454
	5.53333	1.447
	5.54167	1.416
	5.55	1.428
	5.55833	1.391
	5.56667	1.356
	5.575	1.347
	5.58333	1.331
	5.59167	1.325
	5.6	1.297
	5.60833	1.292
	5.61667	1.287
	5.625	1.261
	5.63333	1.244
	5.64167	1.242
	5.65	1.214
	5.65833	1.23
	5.66667	1.181
	5.675	1.176
	5.68333	1.156
	5.69167	1.157
	5.7	1.112
	5.70833	1.117
	5.71667	1.094
	5.725	1.093
	5.73333	1.054
	5.74167	1.043
	5.75	1.044
	5.75833	1.026
	5.76667	1.027
	5.775	1.024
	5.78333	1.032
	5.79167	1.013
	5.8	0.996
	5.80833	0.995
	5.81667	1.015
	5.825	1.039
	5.83333	1.075
	5.84167	1.09
	5.85	1.11
	5.85833	1.12
	5.86667	1.167
	5.875	1.178
	5.88333	1.233
	5.89167	1.256
	5.9	1.277
	5.90833	1.319
	5.91667	1.346
	5.925	1.378
	5.93333	1.415
	5.94167	1.45
	5.95	1.461
	5.95833	1.464
	5.96667	1.457
	5.975	1.451
	5.98333	1.458
	5.99167	1.454
	6	1.454
	6.00833	1.442
	6.01667	1.448
	6.025	1.418
	6.03333	1.401
	6.04167	1.37
	6.05	1.347
	6.05833	1.322
	6.06667	1.282
	6.075	1.256
	6.08333	1.234
	6.09167	1.197
	6.1	1.157
	6.10833	1.136
	6.11667	1.095
	6.125	1.101
	6.13333	1.043
	6.14167	1.027
	6.15	1
	6.15833	0.965
	6.16667	0.966
	6.175	0.963
	6.18333	0.96
	6.19167	0.957
	6.2	0.911
	6.20833	0.909
	6.21667	0.863
	6.225	0.836
	6.23333	0.83
	6.24167	0.81
	6.25	0.801
	6.25833	0.796
	6.26667	0.788
	6.275	0.788
	6.28333	0.777
	6.29167	0.767
	6.3	0.793
	6.30833	0.753
	6.31667	0.778
	6.325	0.767
	6.33333	0.754
	6.34167	0.783
	6.35	0.764
	6.35833	0.777
	6.36667	0.777
	6.375	0.759
	6.38333	0.75
	6.39167	0.744
	6.4	0.746
	6.40833	0.736
	6.41667	0.751
	6.425	0.727
	6.43333	0.723
	6.44167	0.719
	6.45	0.722
	6.45833	0.702
	6.46667	0.723
	6.475	0.725
	6.48333	0.714
	6.49167	0.717
	6.5	0.703
	6.50833	0.695
	6.51667	0.723
	6.525	0.679
	6.53333	0.696
	6.54167	0.689
	6.55	0.702
	6.55833	0.7
	6.56667	0.728
	6.575	0.709
	6.58333	0.721
	6.59167	0.692
	6.6	0.69
	6.60833	0.671
	6.61667	0.667
	6.625	0.648
	6.63333	0.66
	6.64167	0.645
	6.65	0.639
	6.65833	0.629
	6.66667	0.649
	6.675	0.627
	6.68333	0.638
	6.69167	0.635
	6.7	0.627
	6.70833	0.644
	6.71667	0.61
	6.725	0.604
	6.73333	0.634
	6.74167	0.622
	6.75	0.669
	6.75833	0.677
	6.76667	0.667
	6.775	0.647
	6.78333	0.663
	6.79167	0.646
	6.8	0.65
	6.80833	0.663
	6.81667	0.641
	6.825	0.661
	6.83333	0.648
	6.84167	0.652
	6.85	0.627
	6.85833	0.639
	6.86667	0.639
	6.875	0.642
	6.88333	0.635
	6.89167	0.646
	6.9	0.628
	6.90833	0.629
	6.91667	0.651
	6.925	0.648
	6.93333	0.628
	6.94167	0.654
	6.95	0.622
	6.95833	0.64
	6.96667	0.667
	6.975	0.654
	6.98333	0.634
	6.99167	0.645
	7	0.633
	7.00833	0.631
	7.01667	0.657
	7.025	0.677
	7.03333	0.679
	7.04167	0.684
	7.05	0.686
	7.05833	0.72
	7.06667	0.696
	7.075	0.683
	7.08333	0.634
	7.09167	0.648
	7.1	0.651
	7.10833	0.669
	7.11667	0.68
	7.125	0.686
	7.13333	0.685
	7.14167	0.666
	7.15	0.683
	7.15833	0.646
	7.16667	0.669
	7.175	0.655
	7.18333	0.648
	7.19167	0.659
	7.2	0.648
	7.20833	0.63
	7.21667	0.634
	7.225	0.658
	7.23333	0.643
	7.24167	0.647
	7.25	0.643
	7.25833	0.629
	7.26667	0.624
	7.275	0.636
	7.28333	0.647
	7.29167	0.636
	7.3	0.663
	7.30833	0.658
	7.31667	0.631
	7.325	0.638
	7.33333	0.622
	7.34167	0.614
	7.35	0.599
	7.35833	0.597
	7.36667	0.608
	7.375	0.604
	7.38333	0.604
	7.39167	0.607
	7.4	0.622
	7.40833	0.599
	7.41667	0.597
	7.425	0.597
	7.43333	0.587
	7.44167	0.592
	7.45	0.572
	7.45833	0.573
	7.46667	0.57
	7.475	0.564
	7.48333	0.585
	7.49167	0.585
	7.5	0.576
	7.50833	0.562
	7.51667	0.587
	7.525	0.601
	7.53333	0.575
	7.54167	0.568
	7.55	0.581
	7.55833	0.576
	7.56667	0.572
	7.575	0.562
	7.58333	0.553
	7.59167	0.553
	7.6	0.521
	7.60833	0.516
	7.61667	0.534
	7.625	0.531
	7.63333	0.528
	7.64167	0.545
	7.65	0.541
	7.65833	0.531
	7.66667	0.535
	7.675	0.524
	7.68333	0.518
	7.69167	0.52
	7.7	0.529
	7.70833	0.53
	7.71667	0.509
	7.725	0.505
	7.73333	0.511
	7.74167	0.495
	7.75	0.5
	7.75833	0.495
	7.76667	0.492
	7.775	0.475
	7.78333	0.486
	7.79167	0.487
	7.8	0.493
	7.80833	0.512
	7.81667	0.483
	7.825	0.5
	7.83333	0.478
	7.84167	0.483
	7.85	0.49
	7.85833	0.472
	7.86667	0.475
	7.875	0.476
	7.88333	0.482
	7.89167	0.493
	7.9	0.492
	7.90833	0.516
	7.91667	0.513
	7.925	0.489
	7.93333	0.483
	7.94167	0.458
	7.95	0.478
	7.95833	0.462
	7.96667	0.461
	7.975	0.447
	7.98333	0.46
	7.99167	0.456
	8	0.449
	8.00833	0.474
	8.01667	0.468
	8.025	0.455
	8.03333	0.469
	8.04167	0.453
	8.05	0.44
	8.05833	0.435
	8.06667	0.43
	8.075	0.426
	8.08333	0.424
	8.09167	0.398
	8.1	0.421
	8.10833	0.4
	8.11667	0.397
	8.125	0.396
	8.13333	0.424
	8.14167	0.441
	8.15	0.425
	8.15833	0.438
	8.16667	0.429
	8.175	0.437
	8.18333	0.443
	8.19167	0.454
	8.2	0.437
	8.20833	0.451
	8.21667	0.451
	8.225	0.425
	8.23333	0.402
	8.24167	0.414
	8.25	0.442
	8.25833	0.447
	8.26667	0.448
	8.275	0.428
	8.28333	0.422
	8.29167	0.447
	8.3	0.436
	8.30833	0.418
	8.31667	0.422
	8.325	0.42
	8.33333	0.418
	8.34167	0.41
	8.35	0.387
	8.35833	0.388
	8.36667	0.38
	8.375	0.391
	8.38333	0.387
	8.39167	0.392
	8.4	0.392
	8.40833	0.383
	8.41667	0.381
	8.425	0.387
	8.43333	0.384
	8.44167	0.365
	8.45	0.393
	8.45833	0.396
	8.46667	0.376
	8.475	0.405
	8.48333	0.386
	8.49167	0.377
	8.5	0.397
	8.50833	0.385
	8.51667	0.35
	8.525	0.367
	8.53333	0.379
	8.54167	0.366
	8.55	0.348
	8.55833	0.346
	8.56667	0.333
	8.575	0.364
	8.58333	0.363
	8.59167	0.363
	8.6	0.351
	8.60833	0.345
	8.61667	0.341
	8.625	0.348
	8.63333	0.326
	8.64167	0.323
	8.65	0.314
	8.65833	0.303
	8.66667	0.315
	8.675	0.32
	8.68333	0.317
	8.69167	0.328
	8.7	0.337
	8.70833	0.347
	8.71667	0.354
	8.725	0.331
	8.73333	0.362
	8.74167	0.342
	8.75	0.369
	8.75833	0.363
	8.76667	0.396
	8.775	0.401
	8.78333	0.406
	8.79167	0.399
	8.8	0.428
	8.80833	0.468
	8.81667	0.504
	8.825	0.52
	8.83333	0.562
	8.84167	0.586
	8.85	0.617
	8.85833	0.644
	8.86667	0.684
	8.875	0.731
	8.88333	0.809
	8.89167	0.843
	8.9	0.925
	8.90833	0.975
	8.91667	1.036
	8.925	1.079
	8.93333	1.152
	8.94167	1.205
	8.95	1.272
	8.95833	1.292
	8.96667	1.37
	8.975	1.398
	8.98333	1.46
	8.99167	1.49
	9	1.488
	9.00833	1.504
	9.01667	1.519
	9.025	1.524
	9.03333	1.536
	9.04167	1.524
	9.05	1.507
	9.05833	1.497
	9.06667	1.482
	9.075	1.469
	9.08333	1.424
	9.09167	1.426
	9.1	1.398
	9.10833	1.353
	9.11667	1.298
	9.125	1.274
	9.13333	1.209
	9.14167	1.179
	9.15	1.115
	9.15833	1.096
	9.16667	1.042
	9.175	1.008
	9.18333	0.962
	9.19167	0.952
	9.2	0.892
	9.20833	0.876
	9.21667	0.815
	9.225	0.759
	9.23333	0.746
	9.24167	0.735
	9.25	0.683
	9.25833	0.673
	9.26667	0.654
	9.275	0.631
	9.28333	0.617
	9.29167	0.604
	9.3	0.564
	9.30833	0.549
	9.31667	0.512
	9.325	0.518
	9.33333	0.47
	9.34167	0.473
	9.35	0.458
	9.35833	0.462
	9.36667	0.446
	9.375	0.453
	9.38333	0.423
	9.39167	0.418
	9.4	0.399
	9.40833	0.417
	9.41667	0.374
	9.425	0.365
	9.43333	0.34
	9.44167	0.379
	9.45	0.352
	9.45833	0.357
	9.46667	0.393
	9.475	0.386
	9.48333	0.351
	9.49167	0.371
	9.5	0.346
	9.50833	0.354
	9.51667	0.346
	9.525	0.33
	9.53333	0.336
	9.54167	0.325
	9.55	0.326
	9.55833	0.337
	9.56667	0.334
	9.575	0.327
	9.58333	0.317
	9.59167	0.329
	9.6	0.329
	9.60833	0.298
	9.61667	0.315
	9.625	0.307
	9.63333	0.304
	9.64167	0.308
	9.65	0.325
	9.65833	0.315
	9.66667	0.309
	9.675	0.302
	9.68333	0.319
	9.69167	0.301
	9.7	0.272
	9.70833	0.29
	9.71667	0.283
	9.725	0.275
	9.73333	0.26
	9.74167	0.277
	9.75	0.275
	9.75833	0.271
	9.76667	0.268
	9.775	0.28
	9.78333	0.287
	9.79167	0.268
	9.8	0.286
	9.80833	0.285
	9.81667	0.281
	9.825	0.282
	9.83333	0.257
	9.84167	0.268
	9.85	0.265
	9.85833	0.275
	9.86667	0.26
	9.875	0.274
	9.88333	0.266
	9.89167	0.257
	9.9	0.289
	9.90833	0.292
	9.91667	0.28
	9.925	0.27
	9.93333	0.269
	9.94167	0.271
	9.95	0.274
	9.95833	0.271
	9.96667	0.272
	9.975	0.257
	9.98333	0.268
	9.99167	0.266
	10	0.266
	10.0083	0.275
	10.0167	0.297
	10.025	0.292
	10.0333	0.293
	10.0417	0.274
	10.05	0.289
	10.0583	0.271
	10.0667	0.254
	10.075	0.263
	10.0833	0.305
	10.0917	0.283
	10.1	0.251
	10.1083	0.266
	10.1167	0.272
	10.125	0.254
	10.1333	0.262
	10.1417	0.265
	10.15	0.235
	10.1583	0.259
	10.1667	0.259
	10.175	0.235
	10.1833	0.22
	10.1917	0.247
	10.2	0.225
	10.2083	0.243
	10.2167	0.253
	10.225	0.261
	10.2333	0.258
	10.2417	0.258
	10.25	0.286
	10.2583	0.295
	10.2667	0.299
	10.275	0.293
	10.2833	0.275
	10.2917	0.263
	10.3	0.25
	10.3083	0.255
	10.3167	0.263
	10.325	0.26
	10.3333	0.257
	10.3417	0.261
	10.35	0.249
	10.3583	0.231
	10.3667	0.247
	10.375	0.233
	10.3833	0.237
	10.3917	0.224
	10.4	0.203
	10.4083	0.183
	10.4167	0.207
	10.425	0.222
	10.4333	0.194
	10.4417	0.202
	10.45	0.194
	10.4583	0.174
	10.4667	0.182
	10.475	0.185
	10.4833	0.185
	10.4917	0.181
	10.5	0.195
	10.5083	0.17
	10.5167	0.164
	10.525	0.16
	10.5333	0.18
	10.5417	0.168
	10.55	0.181
	10.5583	0.193
	10.5667	0.183
	10.575	0.177
	10.5833	0.183
	10.5917	0.168
	10.6	0.139
	10.6083	0.151
	10.6167	0.151
	10.625	0.15
	10.6333	0.146
	10.6417	0.165
	10.65	0.165
	10.6583	0.168
	10.6667	0.204
	10.675	0.173
	10.6833	0.174
	10.6917	0.154
	10.7	0.151
	10.7083	0.16
	10.7167	0.16
	10.725	0.151
	10.7333	0.145
	10.7417	0.157
	10.75	0.127
	10.7583	0.126
	10.7667	0.136
	10.775	0.139
	10.7833	0.137
	10.7917	0.145
	10.8	0.135
	10.8083	0.136
	10.8167	0.137
	10.825	0.144
	10.8333	0.129
	10.8417	0.146
	10.85	0.135
	10.8583	0.129
	10.8667	0.127
	10.875	0.119
	10.8833	0.127
	10.8917	0.121
	10.9	0.121
	10.9083	0.089
	10.9167	0.086
	10.925	0.083
	10.9333	0.092
	10.9417	0.115
	10.95	0.097
	10.9583	0.087
	10.9667	0.12
	10.975	0.127
	10.9833	0.11
	10.9917	0.093
	11	0.09
	11.0083	0.083
	11.0167	0.076
	11.025	0.07
	11.0333	0.069
	11.0417	0.095
	11.05	0.059
	11.0583	0.076
	11.0667	0.091
	11.075	0.078
	11.0833	0.069
	11.0917	0.073
	11.1	0.095
	11.1083	0.097
	11.1167	0.085
	11.125	0.076
	11.1333	0.076
	11.1417	0.092
	11.15	0.099
	11.1583	0.099
	11.1667	0.074
	11.175	0.075
	11.1833	0.061
	11.1917	0.072
	11.2	0.059
	11.2083	0.054
	11.2167	0.074
	11.225	0.066
	11.2333	0.054
	11.2417	0.066
	11.25	0.067
	11.2583	0.066
	11.2667	0.078
	11.275	0.079
	11.2833	0.057
	11.2917	0.076
	11.3	0.066
	11.3083	0.082
	11.3167	0.088
	11.325	0.081
	11.3333	0.078
	11.3417	0.093
	11.35	0.059
	11.3583	0.093
	11.3667	0.069
	11.375	0.052
	11.3833	0.084
	11.3917	0.058
	11.4	0.075
	11.4083	0.062
	11.4167	0.076
	11.425	0.092
	11.4333	0.072
	11.4417	0.065
	11.45	0.084
	11.4583	0.077
	11.4667	0.054
	11.475	0.066
	11.4833	0.063
	11.4917	0.071
	11.5	0.065
	11.5083	0.07
	11.5167	0.071
	11.525	0.047
	11.5333	0.069
	11.5417	0.047
	11.55	0.053
	11.5583	0.031
	11.5667	0.058
	11.575	0.036
	11.5833	0.033
	11.5917	0.013
	11.6	0.034
	11.6083	0.026
	11.6167	0.039
	11.625	0.038
	11.6333	0.037
	11.6417	0.011
	11.65	0.039
	11.6583	0.032
	11.6667	0.025
	11.675	0.021
	11.6833	0.007
	11.6917	0.011
	11.7	0.026
	11.7083	0.017
	11.7167	0.016
	11.725	0.026
	11.7333	0.034
	11.7417	0.004
	11.75	0.025
	11.7583	0.047
	11.7667	0.043
	11.775	0.051
	11.7833	0.008
	11.7917	0.025
	11.8	0.028
	11.8083	0.009
	11.8167	0.031
	11.825	0.013
	11.8333	0.013
	11.8417	0
	11.85	0.012
	11.8583	-0.005
	11.8667	0.008
	11.875	0.01
	11.8833	0
	11.8917	-0.005
	11.9	0
	11.9083	0.011
	11.9167	0.019
	11.925	0.038
	11.9333	0.023
	11.9417	0.036
	11.95	0.036
	11.9583	0.038
	11.9667	0.025
	11.975	0.005
	11.9833	0.003
	11.9917	0.008
	12	0.021
	12.0083	0.012
	12.0167	0.039
	12.025	0.011
	12.0333	0.013
	12.0417	0.003
	12.05	-0.007
	12.0583	-0.005
	12.0667	0.02
	12.075	0.015
	12.0833	0.02
	12.0917	0.01
	12.1	0.028
	12.1083	0.018
	12.1167	0.026
	12.125	0.02
	12.1333	0.015
	12.1417	0.017
	12.15	0.018
	12.1583	0.046
	12.1667	0.033
	12.175	0.046
	12.1833	0.02
	12.1917	0.017
	12.2	0.016
	12.2083	0.019
	12.2167	0.019
	12.225	0.032
	12.2333	0.015
	12.2417	0.007
	12.25	0.03
	12.2583	0.032
	12.2667	-0.002
	12.275	0.007
	12.2833	0.019
	12.2917	0.005
	12.3	0.017
	12.3083	0.029
	12.3167	0.014
	12.325	0.034
	12.3333	0.03
	12.3417	0.03
	12.35	0.05
	12.3583	0.051
	12.3667	-0.005
	12.375	0.014
	12.3833	0.042
	12.3917	0.03
	12.4	0.033
	12.4083	0.021
	12.4167	0.017
	12.425	0.007
	12.4333	0.028
	12.4417	0.034
	12.45	0.044
	12.4583	0.049
	12.4667	0.047
	12.475	0.036
	12.4833	0.012
	12.4917	0.039
	12.5	0.019
	12.5083	0.019
	12.5167	0
	12.525	0.007
	12.5333	0.007
	12.5417	-0.007
	12.55	-0.004
	12.5583	0
	12.5667	-0.008
	12.575	-0.015
	12.5833	-0.026
	12.5917	-0.016
	12.6	-0.023
	12.6083	-0.011
	12.6167	0.001
	12.625	-0.012
	12.6333	-0.025
	12.6417	-0.023
	12.65	-0.03
	12.6583	-0.04
	12.6667	-0.025
	12.675	-0.017
	12.6833	-0.022
	12.6917	-0.024
	12.7	-0.045
	12.7083	-0.03
	12.7167	-0.035
	12.725	-0.03
	12.7333	-0.055
	12.7417	-0.064
	12.75	-0.056
	12.7583	-0.046
	12.7667	-0.03
	12.775	-0.021
	12.7833	-0.026
	12.7917	-0.036
	12.8	-0.022
	12.8083	-0.035
	12.8167	-0.036
	12.825	-0.033
	12.8333	-0.046
	12.8417	-0.008
	12.85	-0.054
	12.8583	-0.06
	12.8667	-0.051
	12.875	-0.06
	12.8833	-0.063
	12.8917	-0.086
	12.9	-0.109
	12.9083	-0.09
	12.9167	-0.065
	12.925	-0.081
	12.9333	-0.09
	12.9417	-0.084
	12.95	-0.09
	12.9583	-0.09
	12.9667	-0.109
	12.975	-0.103
	12.9833	-0.07
	12.9917	-0.089
	13	-0.071
	13.0083	-0.055
	13.0167	-0.059
	13.025	-0.043
	13.0333	-0.036
	13.0417	-0.041
	13.05	-0.061
	13.0583	-0.071
	13.0667	-0.066
	13.075	-0.07
	13.0833	-0.061
	13.0917	-0.064
	13.1	-0.065
	13.1083	-0.063
	13.1167	-0.069
	13.125	-0.067
	13.1333	-0.053
	13.1417	-0.053
	13.15	-0.076
	13.1583	-0.076
	13.1667	-0.055
	13.175	-0.069
	13.1833	-0.066
	13.1917	-0.085
	13.2	-0.066
	13.2083	-0.052
	13.2167	-0.073
	13.225	-0.065
	13.2333	-0.082
	13.2417	-0.096
	13.25	-0.071
	13.2583	-0.078
	13.2667	-0.065
	13.275	-0.065
	13.2833	-0.058
	13.2917	-0.073
	13.3	-0.085
	13.3083	-0.078
	13.3167	-0.102
	13.325	-0.094
	13.3333	-0.081
	13.3417	-0.107
	13.35	-0.09
	13.3583	-0.087
	13.3667	-0.092
	13.375	-0.109
	13.3833	-0.121
	13.3917	-0.126
	13.4	-0.095
	13.4083	-0.109
	13.4167	-0.122
	13.425	-0.129
	13.4333	-0.101
	13.4417	-0.134
	13.45	-0.145
	13.4583	-0.133
	13.4667	-0.153
	13.475	-0.121
	13.4833	-0.135
	13.4917	-0.129
	13.5	-0.134
	13.5083	-0.137
	13.5167	-0.139
	13.525	-0.159
	13.5333	-0.141
	13.5417	-0.157
	13.55	-0.159
	13.5583	-0.165
	13.5667	-0.161
	13.575	-0.16
	13.5833	-0.15
	13.5917	-0.168
	13.6	-0.171
	13.6083	-0.145
	13.6167	-0.118
	13.625	-0.132
	13.6333	-0.124
	13.6417	-0.116
	13.65	-0.112
	13.6583	-0.139
	13.6667	-0.139
	13.675	-0.139
	13.6833	-0.137
	13.6917	-0.134
	13.7	-0.143
	13.7083	-0.147
	13.7167	-0.161
	13.725	-0.164
	13.7333	-0.159
	13.7417	-0.174
	13.75	-0.177
	13.7583	-0.176
	13.7667	-0.197
	13.775	-0.185
	13.7833	-0.195
	13.7917	-0.185
	13.8	-0.208
	13.8083	-0.209
	13.8167	-0.197
	13.825	-0.188
	13.8333	-0.194
	13.8417	-0.177
	13.85	-0.206
	13.8583	-0.224
	13.8667	-0.245
	13.875	-0.245
	13.8833	-0.241
	13.8917	-0.245
	13.9	-0.261
	13.9083	-0.25
	13.9167	-0.26
	13.925	-0.243
	13.9333	-0.255
	13.9417	-0.226
	13.95	-0.251
	13.9583	-0.24
	13.9667	-0.243
	13.975	-0.22
	13.9833	-0.254
	13.9917	-0.247
	14	-0.249
	14.0083	-0.25
	14.0167	-0.241
	14.025	-0.252
	14.0333	-0.244
	14.0417	-0.229
	14.05	-0.249
	14.0583	-0.24
	14.0667	-0.243
	14.075	-0.251
	14.0833	-0.251
	14.0917	-0.253
	14.1	-0.251
	14.1083	-0.253
	14.1167	-0.263
	14.125	-0.264
	14.1333	-0.256
	14.1417	-0.249
	14.15	-0.246
	14.1583	-0.256
	14.1667	-0.238
	14.175	-0.263
	14.1833	-0.253
	14.1917	-0.259
	14.2	-0.267
	14.2083	-0.271
	14.2167	-0.284
	14.225	-0.272
	14.2333	-0.29
	14.2417	-0.264
	14.25	-0.313
	14.2583	-0.315
	14.2667	-0.303
	14.275	-0.3
	14.2833	-0.298
	14.2917	-0.282
	14.3	-0.275
	14.3083	-0.277
	14.3167	-0.262
	14.325	-0.267
	14.3333	-0.265
	14.3417	-0.273
	14.35	-0.295
	14.3583	-0.279
	14.3667	-0.265
	14.375	-0.284
	14.3833	-0.285
	14.3917	-0.294
	14.4	-0.285
	14.4083	-0.281
	14.4167	-0.301
	14.425	-0.29
	14.4333	-0.282
	14.4417	-0.288
	14.45	-0.295
	14.4583	-0.269
	14.4667	-0.281
	14.475	-0.288
	14.4833	-0.292
	14.4917	-0.281
	14.5	-0.277
	14.5083	-0.274
	14.5167	-0.268
	14.525	-0.287
	14.5333	-0.291
	14.5417	-0.298
	14.55	-0.281
	14.5583	-0.272
	14.5667	-0.315
	14.575	-0.303
	14.5833	-0.302
	14.5917	-0.304
	14.6	-0.281
	14.6083	-0.289
	14.6167	-0.308
	14.625	-0.296
	14.6333	-0.309
	14.6417	-0.304
	14.65	-0.281
	14.6583	-0.282
	14.6667	-0.29
	14.675	-0.309
	14.6833	-0.316
	14.6917	-0.317
	14.7	-0.327
	14.7083	-0.317
	14.7167	-0.323
	14.725	-0.312
	14.7333	-0.312
	14.7417	-0.331
	14.75	-0.325
	14.7583	-0.325
	14.7667	-0.332
	14.775	-0.321
	14.7833	-0.34
	14.7917	-0.352
	14.8	-0.327
	14.8083	-0.337
	14.8167	-0.316
	14.825	-0.344
	14.8333	-0.334
	14.8417	-0.354
	14.85	-0.35
	14.8583	-0.344
	14.8667	-0.34
	14.875	-0.348
	14.8833	-0.346
	14.8917	-0.343
	14.9	-0.35
	14.9083	-0.347
	14.9167	-0.372
	14.925	-0.367
	14.9333	-0.35
	14.9417	-0.36
	14.95	-0.35
	14.9583	-0.344
	14.9667	-0.338
	14.975	-0.347
	14.9833	-0.331
	14.9917	-0.348
	15	-0.332
	15.0083	-0.356
	15.0167	-0.356
	15.025	-0.362
	15.0333	-0.374
	15.0417	-0.37
	15.05	-0.352
	15.0583	-0.385
	15.0667	-0.37
	15.075	-0.387
	15.0833	-0.387
	15.0917	-0.379
	15.1	-0.368
	15.1083	-0.369
	15.1167	-0.356
	15.125	-0.358
	15.1333	-0.365
	15.1417	-0.346
	15.15	-0.336
	15.1583	-0.339
	15.1667	-0.324
	15.175	-0.352
	15.1833	-0.357
	15.1917	-0.342
	15.2	-0.344
	15.2083	-0.35
	15.2167	-0.358
	15.225	-0.343
	15.2333	-0.34
	15.2417	-0.349
	15.25	-0.37
	15.2583	-0.354
	15.2667	-0.358
	15.275	-0.377
	15.2833	-0.352
	15.2917	-0.348
	15.3	-0.34
	15.3083	-0.334
	15.3167	-0.34
	15.325	-0.352
	15.3333	-0.334
	15.3417	-0.333
	15.35	-0.343
	15.3583	-0.351
	15.3667	-0.357
	15.375	-0.365
	15.3833	-0.353
	15.3917	-0.338
	15.4	-0.365
	15.4083	-0.348
	15.4167	-0.363
	15.425	-0.351
	15.4333	-0.325
	15.4417	-0.339
	15.45	-0.334
	15.4583	-0.343
	15.4667	-0.374
	15.475	-0.338
	15.4833	-0.368
	15.4917	-0.368
	15.5	-0.382
	15.5083	-0.369
	15.5167	-0.392
	15.525	-0.351
	15.5333	-0.375
	15.5417	-0.364
	15.55	-0.369
	15.5583	-0.36
	15.5667	-0.376
	15.575	-0.358
	15.5833	-0.346
	15.5917	-0.356
	15.6	-0.375
	15.6083	-0.368
	15.6167	-0.348
	15.625	-0.346
	15.6333	-0.371
	15.6417	-0.348
	15.65	-0.377
	15.6583	-0.368
	15.6667	-0.379
	15.675	-0.387
	15.6833	-0.377
	15.6917	-0.372
	15.7	-0.385
	15.7083	-0.366
	15.7167	-0.358
	15.725	-0.336
	15.7333	-0.351
	15.7417	-0.351
	15.75	-0.377
	15.7583	-0.374
	15.7667	-0.378
	15.775	-0.389
	15.7833	-0.387
	15.7917	-0.432
	15.8	-0.406
	15.8083	-0.417
	15.8167	-0.4
	15.825	-0.396
	15.8333	-0.387
	15.8417	-0.376
	15.85	-0.381
	15.8583	-0.388
	15.8667	-0.38
	15.875	-0.384
	15.8833	-0.396
	15.8917	-0.401
	15.9	-0.365
	15.9083	-0.363
	15.9167	-0.36
	15.925	-0.346
	15.9333	-0.368
	15.9417	-0.375
	15.95	-0.39
	15.9583	-0.405
	15.9667	-0.389
	15.975	-0.395
	15.9833	-0.405
	15.9917	-0.405
	16	-0.4
	16.0083	-0.422
	16.0167	-0.419
	16.025	-0.387
	16.0333	-0.409
	16.0417	-0.415
	16.05	-0.389
	16.0583	-0.396
	16.0667	-0.372
	16.075	-0.362
	16.0833	-0.392
	16.0917	-0.394
	16.1	-0.4
	16.1083	-0.406
	16.1167	-0.381
	16.125	-0.392
	16.1333	-0.394
	16.1417	-0.376
	16.15	-0.384
	16.1583	-0.385
	16.1667	-0.394
	16.175	-0.394
	16.1833	-0.419
	16.1917	-0.418
	16.2	-0.408
	16.2083	-0.424
	16.2167	-0.411
	16.225	-0.412
	16.2333	-0.434
	16.2417	-0.406
	16.25	-0.413
	16.2583	-0.404
	16.2667	-0.411
	16.275	-0.424
	16.2833	-0.404
	16.2917	-0.402
	16.3	-0.428
	16.3083	-0.425
	16.3167	-0.444
	16.325	-0.414
	16.3333	-0.425
	16.3417	-0.416
	16.35	-0.402
	16.3583	-0.415
	16.3667	-0.431
	16.375	-0.421
	16.3833	-0.426
	16.3917	-0.428
	16.4	-0.392
	16.4083	-0.418
	16.4167	-0.4
	16.425	-0.416
	16.4333	-0.441
	16.4417	-0.465
	16.45	-0.447
	16.4583	-0.439
	16.4667	-0.409
	16.475	-0.415
	16.4833	-0.44
	16.4917	-0.426
	16.5	-0.447
	16.5083	-0.438
	16.5167	-0.431
	16.525	-0.432
	16.5333	-0.427
	16.5417	-0.41
	16.55	-0.422
	16.5583	-0.429
	16.5667	-0.425
	16.575	-0.432
	16.5833	-0.443
	16.5917	-0.442
	16.6	-0.432
	16.6083	-0.439
	16.6167	-0.423
	16.625	-0.447
	16.6333	-0.46
	16.6417	-0.453
	16.65	-0.448
[truncated: 1,602 more rows]

## Sheet: Figure 2d
ESI MS	m/z	Intensity
	1825.31	2427
	1825.32	2526
	1825.34	2446
	1825.36	2086
	1825.38	2352
	1825.4	2653
	1825.42	2418
	1825.44	2317
	1825.45	3006
	1825.47	3010
	1825.49	3565
	1825.51	3720
	1825.53	4510
	1825.55	4896
	1825.57	5527
	1825.59	6317
	1825.6	6902
	1825.62	6838
	1825.64	7230
	1825.66	6125
	1825.68	5254
	1825.7	4186
	1825.72	3039
	1825.73	2738
	1825.75	2559
	1825.77	2402
	1825.79	2524
	1825.81	2480
	1825.83	2531
	1825.85	2590
	1825.87	2546
	1825.88	2911
	1825.9	2695
	1825.92	2381
	1825.94	2390
	1825.96	2373
	1825.98	2355
	1826	2711
	1826.01	2946
	1826.03	2968
	1826.05	3139
	1826.07	3066
	1826.09	3175
	1826.11	2966
	1826.13	2393
	1826.14	1856
	1826.16	2182
	1826.18	2310
	1826.2	2029
	1826.22	2280
	1826.24	2343
	1826.26	2293
	1826.28	2102
	1826.29	2335
	1826.31	2511
	1826.33	2246
	1826.35	2369
	1826.37	2461
	1826.39	2275
	1826.41	2265
	1826.42	2431
	1826.44	2566
	1826.46	2431
	1826.48	3376
	1826.5	3725
	1826.52	3197
	1826.54	3899
	1826.56	4304
	1826.57	4268
	1826.59	4520
	1826.61	4704
	1826.63	5027
	1826.65	5093
	1826.67	4360
	1826.69	3422
	1826.7	2604
	1826.72	2378
	1826.74	2505
	1826.76	2155
	1826.78	2675
	1826.8	2527
	1826.82	2622
	1826.84	2444
	1826.85	2484
	1826.87	2292
	1826.89	2621
	1826.91	2584
	1826.93	2528
	1826.95	2770
	1826.97	2583
	1826.98	2846
	1827	2485
	1827.02	2696
	1827.04	3239
	1827.06	2647
	1827.08	2784
	1827.1	2878
	1827.12	2791
	1827.13	2542
	1827.15	2094
	1827.17	2146
	1827.19	2061
	1827.21	2020
	1827.23	2114
	1827.25	2145
	1827.26	2615
	1827.28	2709
	1827.3	2740
	1827.32	2277
	1827.34	2590
	1827.36	2485
	1827.38	2500
	1827.4	2528
	1827.41	2511
	1827.43	2216
	1827.45	2673
	1827.47	3055
	1827.49	3291
	1827.51	3286
	1827.53	3697
	1827.54	3866
	1827.56	4038
	1827.58	4219
	1827.6	3558
	1827.62	3810
	1827.64	3438
	1827.66	3285
	1827.68	2925
	1827.69	2850
	1827.71	2353
	1827.73	2524
	1827.75	2710
	1827.77	2582
	1827.79	2536
	1827.81	2522
	1827.82	2428
	1827.84	2483
	1827.86	2574
	1827.88	2408
	1827.9	2348
	1827.92	2812
	1827.94	2686
	1827.96	2159
	1827.97	2213
	1827.99	2328
	1828.01	2803
	1828.03	3241
	1828.05	2656
	1828.07	2953
	1828.09	2834
	1828.1	3044
	1828.12	2629
	1828.14	2163
	1828.16	2170
	1828.18	2360
	1828.2	1982
	1828.22	2263
	1828.23	2333
	1828.25	2163
	1828.27	2028
	1828.29	2347
	1828.31	2298
	1828.33	2259
	1828.35	2582
	1828.37	2560
	1828.38	2319
	1828.4	2511
	1828.42	2942
	1828.44	2630
	1828.46	2598
	1828.48	3176
	1828.5	3842
	1828.52	3956
	1828.53	4222
	1828.55	3957
	1828.57	4003
	1828.59	4002
	1828.61	3947
	1828.63	3290
	1828.65	3092
	1828.66	2532
	1828.68	2545
	1828.7	2512
	1828.72	2243
	1828.74	2385
	1828.76	2317
	1828.78	2495
	1828.8	2531
	1828.81	2572
	1828.83	2323
	1828.85	2303
	1828.87	2334
	1828.89	2198
	1828.91	2625
	1828.93	2020
	1828.94	2381
	1828.96	2731
	1828.98	2578
	1829	2921
	1829.02	3202
	1829.04	3060
	1829.06	3327
	1829.08	3672
	1829.09	3378
	1829.11	3330
	1829.13	2582
	1829.15	2567
	1829.17	2450
	1829.19	2455
	1829.21	2275
	1829.22	2290
	1829.24	2425
	1829.26	2121
	1829.28	2196
	1829.3	2277
	1829.32	2651
	1829.34	2452
	1829.36	2955
	1829.37	2487
	1829.39	2141
	1829.41	2328
	1829.43	2478
	1829.45	3234
	1829.47	3048
	1829.49	3255
	1829.5	3618
	1829.52	3881
	1829.54	3860
	1829.56	4268
	1829.58	3826
	1829.6	3620
	1829.62	3024
	1829.64	3030
	1829.65	2635
	1829.67	2316
	1829.69	2062
	1829.71	1848
	1829.73	1939
	1829.75	2450
	1829.77	2268
	1829.78	2385
	1829.8	2352
	1829.82	2610
	1829.84	2372
	1829.86	2323
	1829.88	2226
	1829.9	2366
	1829.92	2729
	1829.93	2295
	1829.95	2631
	1829.97	2670
	1829.99	2654
	1830.01	2809
	1830.03	2726
	1830.05	3194
	1830.06	3592
	1830.08	3570
	1830.1	3434
	1830.12	2819
	1830.14	2213
	1830.16	2188
	1830.18	2375
	1830.2	2302
	1830.21	2351
	1830.23	2545
	1830.25	2182
	1830.27	2224
	1830.29	2420
	1830.31	2345
	1830.33	2317
	1830.35	2291
	1830.36	2638
	1830.38	2415
	1830.4	2543
	1830.42	2722
	1830.44	2571
	1830.46	3228
	1830.48	2829
	1830.49	3680
	1830.51	3653
	1830.53	3676
	1830.55	3831
	1830.57	3915
	1830.59	3496
	1830.61	3245
	1830.63	2783
	1830.64	2548
	1830.66	2299
	1830.68	1741
	1830.7	2050
	1830.72	2290
	1830.74	2118
	1830.76	2496
	1830.77	2139
	1830.79	2632
	1830.81	2602
	1830.83	2909
	1830.85	2775
	1830.87	2452
	1830.89	2335
	1830.91	2146
	1830.92	2133
	1830.94	2543
	1830.96	3008
	1830.98	3055
	1831	3139
	1831.02	3174
	1831.04	3314
	1831.05	3279
	1831.07	3174
	1831.09	3194
	1831.11	2720
	1831.13	2806
	1831.15	2547
	1831.17	2359
	1831.19	2407
	1831.2	2315
	1831.22	1992
	1831.24	2147
	1831.26	2365
	1831.28	2156
	1831.3	2124
	1831.32	2364
	1831.34	2541
	1831.35	2377
	1831.37	2472
	1831.39	2520
	1831.41	2413
	1831.43	2537
	1831.45	2498
	1831.47	3108
	1831.48	3159
	1831.5	3591
	1831.52	3698
	1831.54	3680
	1831.56	4006
	1831.58	3535
	1831.6	3474
	1831.62	2436
	1831.63	2320
	1831.65	2116
	1831.67	2270
	1831.69	1845
	1831.71	1809
	1831.73	1917
	1831.75	2127
	1831.77	2133
	1831.78	2244
	1831.8	2643
	1831.82	2346
	1831.84	2740
	1831.86	2745
	1831.88	2559
	1831.9	2537
	1831.91	2204
	1831.93	2372
	1831.95	2727
	1831.97	2729
	1831.99	2872
	1832.01	3492
	1832.03	3038
	1832.05	3288
	1832.06	3134
	1832.08	3365
	1832.1	2944
	1832.12	2725
	1832.14	2387
	1832.16	2323
	1832.18	2338
	1832.19	2150
	1832.21	2327
	1832.23	1901
	1832.25	2221
	1832.27	2135
	1832.29	2463
	1832.31	2123
	1832.33	2267
	1832.34	2609
	1832.36	2260
	1832.38	2122
	1832.4	2635
	1832.42	2482
	1832.44	2432
	1832.46	2682
	1832.48	3108
	1832.49	3186
	1832.51	3694
	1832.53	3799
	1832.55	3589
	1832.57	3675
	1832.59	3759
	1832.61	3236
	1832.62	2692
	1832.64	2283
	1832.66	2273
	1832.68	2020
	1832.7	1695
	1832.72	2038
	1832.74	2272
	1832.76	2121
	1832.77	2375
	1832.79	2348
	1832.81	2619
	1832.83	2460
	1832.85	2710
	1832.87	2583
	1832.89	1964
	1832.9	2346
	1832.92	2114
	1832.94	2488
	1832.96	2060
	1832.98	2771
	1833	2814
	1833.02	2771
	1833.04	2884
	1833.05	3399
	1833.07	3222
	1833.09	2772
	1833.11	2665
	1833.13	2594
	1833.15	2282
	1833.17	1963
	1833.19	2276
	1833.2	2108
	1833.22	2378
	1833.24	2265
	1833.26	2555
	1833.28	2433
	1833.3	2536
	1833.32	2384
	1833.34	2680
	1833.35	2610
	1833.37	2312
	1833.39	2108
	1833.41	2293
	1833.43	2219
	1833.45	2214
	1833.47	2847
	1833.48	3056
	1833.5	3226
	1833.52	3416
	1833.54	3042
	1833.56	3356
	1833.58	3096
	1833.6	2904
	1833.62	2770
	1833.63	2048
	1833.65	1861
	1833.67	2063
	1833.69	2107
	1833.71	2155
	1833.73	1711
	1833.75	1822
	1833.76	2172
	1833.78	2484
	1833.8	2233
	1833.82	2192
	1833.84	2388
	1833.86	3152
	1833.88	3106
	1833.9	3070
	1833.91	2888
	1833.93	2613
	1833.95	2537
	1833.97	2256
	1833.99	2426
	1834.01	2705
	1834.03	3074
	1834.05	2787
	1834.06	2876
	1834.08	2631
	1834.1	2413
	1834.12	2595
	1834.14	2243
	1834.16	2260
	1834.18	2337
	1834.19	2435
	1834.21	2233
	1834.23	2098
	1834.25	2059
	1834.27	2106
	1834.29	2235
	1834.31	2296
	1834.33	2601
	1834.34	1903
	1834.36	1939
	1834.38	2046
	1834.4	2102
	1834.42	2397
	1834.44	2411
	1834.46	2963
	1834.48	2496
	1834.49	2838
	1834.51	3365
	1834.53	3465
	1834.55	3271
	1834.57	3581
	1834.59	2935
	1834.61	2867
	1834.63	2826
	1834.64	2156
	1834.66	2233
	1834.68	2403
	1834.7	1977
	1834.72	1751
	1834.74	1961
	1834.76	1911
	1834.77	2132
	1834.79	2221
	1834.81	2602
	1834.83	2528
	1834.85	2534
	1834.87	2739
	1834.89	2395
	1834.91	2478
	1834.92	2242
	1834.94	2213
	1834.96	2326
	1834.98	2080
	1835	2387
	1835.02	2737
	1835.04	2691
	1835.06	2638
	1835.07	2683
	1835.09	2834
	1835.11	2615
	1835.13	2434
	1835.15	2388
	1835.17	2380
	1835.19	2166
	1835.2	1985
	1835.22	1992
	1835.24	2145
	1835.26	2230
	1835.28	2367
	1835.3	2197
	1835.32	1988
	1835.34	2241
	1835.35	2349
	1835.37	2484
	1835.39	2542
	1835.41	2602
	1835.43	2396
	1835.45	2605
	1835.47	2458
	1835.49	3023
	1835.5	3270
	1835.52	3244
	1835.54	3521
	1835.56	3115
	1835.58	2639
	1835.6	2691
	1835.62	2486
	1835.63	2567
	1835.65	2060
	1835.67	2056
	1835.69	2079
	1835.71	2134
	1835.73	1904
	1835.75	1998
	1835.77	2003
	1835.78	2073
	1835.8	2256
	1835.82	2383
	1835.84	2453
	1835.86	2357
	1835.88	2647
	1835.9	2467
	1835.92	2455
	1835.93	2356
	1835.95	2548
	1835.97	2695
	1835.99	2849
	1836.01	2866
	1836.03	3060
	1836.05	2730
	1836.07	3179
	1836.08	2833
	1836.1	2783
	1836.12	2247
	1836.14	2108
	1836.16	1959
	1836.18	2102
	1836.2	1609
	1836.21	1858
	1836.23	2037
	1836.25	2214
	1836.27	2179
	1836.29	2648
	1836.31	2538
	1836.33	2168
	1836.35	2243
	1836.36	2394
	1836.38	2798
	1836.4	2420
	1836.42	2439
	1836.44	2659
	1836.46	2777
	1836.48	3333
	1836.5	3247
	1836.51	3577
	1836.53	3730
	1836.55	3913
	1836.57	3785
	1836.59	3829
	1836.61	3091
	1836.63	2861
	1836.65	2394
	1836.66	2097
	1836.68	2027
	1836.7	2236
	1836.72	2189
	1836.74	1970
	1836.76	1827
	1836.78	2269
	1836.79	2186
	1836.81	2466
	1836.83	2570
	1836.85	2418
	1836.87	2491
	1836.89	2300
	1836.91	2540
	1836.93	2479
	1836.94	2769
	1836.96	2629
	1836.98	2693
	1837	2677
	1837.02	3400
	1837.04	3377
	1837.06	3033
	1837.08	3209
	1837.09	2715
	1837.11	2786
	1837.13	2203
	1837.15	2142
	1837.17	2120
	1837.19	1905
	1837.21	1827
	1837.23	1894
	1837.24	2158
	1837.26	2533
	1837.28	2522
	1837.3	2843
	1837.32	3012
	1837.34	2726
	1837.36	2516
	1837.38	2405
	1837.39	2594
	1837.41	2288
	1837.43	2474
	1837.45	2713
	1837.47	2617
	1837.49	3276
	1837.51	3713
	1837.52	3696
	1837.54	3881
	1837.56	4123
	1837.58	3281
	1837.6	3557
	1837.62	2798
	1837.64	2496
	1837.66	2204
	1837.67	2108
	1837.69	2199
	1837.71	1874
	1837.73	2115
	1837.75	2044
	1837.77	2159
	1837.79	2246
	1837.81	2243
	1837.82	2388
	1837.84	2396
	1837.86	2593
	1837.88	2432
	1837.9	2287
	1837.92	2382
	1837.94	2329
	1837.96	2558
	1837.97	2813
	1837.99	3319
	1838.01	2841
	1838.03	2883
	1838.05	2975
	1838.07	2954
	1838.09	3217
	1838.11	2536
	1838.12	2109
	1838.14	2503
	1838.16	2393
	1838.18	2075
	1838.2	2203
	1838.22	1853
	1838.24	2063
	1838.25	2024
	1838.27	2219
	1838.29	2479
	1838.31	2620
	1838.33	2643
	1838.35	2167
	1838.37	2126
	1838.39	2201
	1838.4	2474
	1838.42	2422
	1838.44	2393
	1838.46	2741
	1838.48	3407
	1838.5	3400
	1838.52	3395
	1838.54	4131
	1838.55	3979
	1838.57	3477
	1838.59	3280
	1838.61	3807
	1838.63	3662
	1838.65	3121
	1838.67	2352
	1838.69	2349
	1838.7	2045
	1838.72	1825
	1838.74	1999
	1838.76	2340
	1838.78	2566
	1838.8	2437
	1838.82	2409
	1838.84	2399
	1838.85	2476
	1838.87	2953
	1838.89	2637
	1838.91	2294
	1838.93	2641
	1838.95	2767
	1838.97	2628
	1838.98	2954
	1839	3141
	1839.02	2971
	1839.04	3002
	1839.06	3129
	1839.08	3041
	1839.1	2579
	1839.12	2368
	1839.13	2431
	1839.15	2265
	1839.17	2019
	1839.19	2127
	1839.21	2228
	1839.23	1969
	1839.25	2539
	1839.27	2391
	1839.28	2173
	1839.3	2286
	1839.32	2261
	1839.34	2125
	1839.36	2240
	1839.38	2135
	1839.4	2465
	1839.42	2205
	1839.43	2362
	1839.45	2582
	1839.47	3035
	1839.49	3308
	1839.51	3271
	1839.53	3722
	1839.55	4049
	1839.57	4333
	1839.58	4054
	1839.6	4027
	1839.62	3173
	1839.64	2981
	1839.66	2944
	1839.68	2482
	1839.7	2209
	1839.72	2094
	1839.73	2179
	1839.75	2272
	1839.77	2140
	1839.79	2563
	1839.81	2597
	1839.83	2250
	1839.85	2162
	1839.86	2359
	1839.88	2327
	1839.9	2759
	1839.92	2543
	1839.94	2238
	1839.96	2468
	1839.98	2854
	1840	2965
	1840.01	2789
	1840.03	3554
	1840.05	3191
	1840.07	3126
	1840.09	2752
	1840.11	2645
	1840.13	2616
	1840.15	2524
	1840.16	2487
	1840.18	2346
	1840.2	2250
	1840.22	2279
	1840.24	2249
	1840.26	2468
	1840.28	2390
	1840.3	2240
	1840.31	2498
	1840.33	2108
	1840.35	2176
	1840.37	2182
	1840.39	2312
	1840.41	2461
	1840.43	2485
	1840.45	2641
	1840.46	2564
	1840.48	2937
	1840.5	3235
	1840.52	3540
	1840.54	3861
	1840.56	3993
	1840.58	3861
	1840.6	4237
	1840.61	4160
	1840.63	3768
	1840.65	2945
	1840.67	2469
	1840.69	2288
	1840.71	2188
	1840.73	2125
	1840.75	2342
	1840.76	2218
	1840.78	2209
	1840.8	2360
	1840.82	2556
	1840.84	2480
	1840.86	2486
	1840.88	2132
	1840.89	2122
	1840.91	2271
	1840.93	2273
	1840.95	2228
	1840.97	2381
	1840.99	2524
	1841.01	2367
	1841.03	2644
	1841.04	2877
	1841.06	2970
	1841.08	2839
	1841.1	2254
	1841.12	2500
	1841.14	2301
	1841.16	1879
	1841.18	1922
	1841.19	1759
	1841.21	2082
	1841.23	2127
	1841.25	2104
	1841.27	2016
	1841.29	1998
	1841.31	2244
	1841.33	2128
	1841.34	2325
	1841.36	2101
	1841.38	2084
	1841.4	2232
	1841.42	2196
	1841.44	2610
	1841.46	2965
	1841.48	2738
	1841.49	3375
	1841.51	3246
	1841.53	3432
	1841.55	3847
	1841.57	3793
	1841.59	3211
	1841.61	3158
	1841.63	3195
	1841.64	3169
	1841.66	2668
	1841.68	2551
	1841.7	1877
	1841.72	2065
	1841.74	1787
	1841.76	2339
	1841.78	2540
	1841.79	2515
	1841.81	2473
	1841.83	2813
	1841.85	2532
	1841.87	2567
	1841.89	1882
	1841.91	2327
	1841.93	2385
	1841.94	2219
	1841.96	2226
	1841.98	2536
	1842	2696
	1842.02	2707
	1842.04	2676
	1842.06	3046
	1842.08	2785
	1842.09	2275
	1842.11	2314
	1842.13	2114
	1842.15	2111
	1842.17	2152
	1842.19	1988
	1842.21	2066
	1842.23	1805
	1842.24	1990
	1842.26	2067
	1842.28	1892
	1842.3	2684
	1842.32	2693
	1842.34	2586
	1842.36	2008
	1842.38	2375
	1842.39	2471
	1842.41	2371
	1842.43	2554
	1842.45	2308
	1842.47	2562
	1842.49	2947
	1842.51	3455
	1842.53	3175
	1842.54	3365
	1842.56	3138
	1842.58	3077
	1842.6	3210
	1842.62	2921
	1842.64	2788
	1842.66	2513
	1842.67	2227
	1842.69	2018
	1842.71	2174
	1842.73	2185
	1842.75	1962
	1842.77	2473
	1842.79	2045
	1842.81	2424
	1842.83	2474
	1842.84	2325
	1842.86	2199
	1842.88	2247
	1842.9	2101
	1842.92	1830
	1842.94	2110
	1842.96	2069
	1842.97	2515
	1842.99	2521
	1843.01	2644
	1843.03	2906
	1843.05	2794
	1843.07	2575
	1843.09	2442
	1843.11	2059
	1843.12	2515
	1843.14	2463
	1843.16	2240
	1843.18	1812
	1843.2	2007
	1843.22	1950
	1843.24	1779
	1843.26	2209
	1843.27	2326
	1843.29	2356
	1843.31	2426
	1843.33	2253
	1843.35	2220
	1843.37	2261
	1843.39	2342
	1843.41	2067
	1843.42	1997
	1843.44	2790
	1843.46	2348
	1843.48	2453
	1843.5	2879
	1843.52	3131
	1843.54	3303
	1843.56	3079
	1843.57	3002
	1843.59	2901
	1843.61	2769
	1843.63	2362
	1843.65	2124
	1843.67	1924
	1843.69	2208
	1843.71	2020
	1843.72	1976
	1843.74	2301
	1843.76	1871
	1843.78	2110
	1843.8	2020
	1843.82	2419
	1843.84	2485
	1843.86	2062
	1843.87	2078
	1843.89	2056
	1843.91	2088
	1843.93	2269
	1843.95	2257
	1843.97	2613
	1843.99	2909
	1844.01	2733
	1844.02	2506
	1844.04	2418
	1844.06	3161
	1844.08	2436
	1844.1	2525
	1844.12	2197
	1844.14	1975
	1844.16	1978
	1844.17	2196
	1844.19	1860
	1844.21	1835
	1844.23	2331
	1844.25	1935
	1844.27	2286
	1844.29	2362
	1844.31	2343
	1844.32	2462
	1844.34	2083
	1844.36	2055
	1844.38	2134
	1844.4	2063
	1844.42	2254
	1844.44	2040
	1844.46	2203
	1844.47	3047
	1844.49	3217
	1844.51	3026
	1844.53	3430
	1844.55	3039
	1844.57	2660
	1844.59	3100
	1844.61	2901
	1844.62	2646
	1844.64	2321
	1844.66	2024
	1844.68	2086
	1844.7	1964
	1844.72	1832
	1844.74	1953
	1844.76	2125
	1844.77	1982
	1844.79	2181
	1844.81	2322
	1844.83	2207
	1844.85	2498
	1844.87	2002
	1844.89	2016
	1844.91	2004
	1844.92	1915
	1844.94	2603
	1844.96	2618
	1844.98	2771
	1845	2633
	1845.02	2506
	1845.04	2369
	1845.06	2671
	1845.07	2689
	1845.09	2634
	1845.11	1951
	1845.13	1952
	1845.15	2270
	1845.17	2307
	1845.19	1840
	1845.21	1968
	1845.22	2130
	1845.24	2326
	1845.26	2571
	1845.28	2737
	1845.3	2557
	1845.32	2269
	1845.34	2242
	1845.36	2030
	1845.37	1743
	1845.39	1785
	1845.41	2102
	1845.43	2733
	1845.45	2212
	1845.47	2860
	1845.49	3235
	1845.51	3520
	1845.52	2983
	1845.54	2902
	1845.56	2978
	1845.58	2642
	1845.6	2920
	1845.62	2651
	1845.64	2477
	1845.66	1886
	1845.67	2114
	1845.69	1851
	1845.71	1652
	1845.73	1699
	1845.75	1671
	1845.77	2370
	1845.79	2281
	1845.81	2231
	1845.82	2292
	1845.84	2388
	1845.86	2278
	1845.88	2150
	1845.9	2240
	1845.92	2553
	1845.94	2475
	1845.96	2672
	1845.97	2712
	1845.99	2882
	1846.01	2873
	1846.03	2709
	1846.05	2689
	1846.07	2855
	1846.09	2308
	1846.11	2123
	1846.12	2020
	1846.14	1729
	1846.16	1865
	1846.18	2108
	1846.2	2352
	1846.22	2115
	1846.24	1975
	1846.26	2346
	1846.28	2332
	1846.29	2344
	1846.31	2229
	1846.33	2230
	1846.35	2120
	1846.37	2309
	1846.39	2209
	1846.41	2512
	1846.43	2450
	1846.44	2358
	1846.46	3104
	1846.48	2796
	1846.5	3000
	1846.52	3188
	1846.54	3113
	1846.56	3038
	1846.58	3683
	1846.59	2932
	1846.61	2342
	1846.63	2459
	1846.65	2217
	1846.67	1804
	1846.69	1687
	1846.71	1727
	1846.73	1723
	1846.74	1816
	1846.76	1987
	1846.78	2098
	1846.8	2332
	1846.82	2347
	1846.84	2403
	1846.86	1773
	1846.88	2075
	1846.89	2120
	1846.91	2208
	1846.93	2341
	1846.95	2706
	1846.97	3179
	1846.99	2940
	1847.01	2903
	1847.03	2701
	1847.04	2550
	1847.06	2889
	1847.08	2503
	1847.1	2552
	1847.12	2328
	1847.14	2233
	1847.16	2071
	1847.18	2135
	1847.19	2119
	1847.21	2291
	1847.23	2389
	1847.25	2267
	1847.27	2400
	1847.29	2518
	1847.31	2223
	1847.33	2021
	1847.34	1954
	1847.36	2148
	1847.38	2281
	1847.4	2063
	1847.42	2286
	1847.44	2502
	1847.46	2806
	1847.48	2940
	1847.49	3102
	1847.51	3334
	1847.53	3424
	1847.55	3352
	1847.57	3415
	1847.59	3263
	1847.61	3038
	1847.63	2368
	1847.64	2039
	1847.66	1845
	1847.68	1727
	1847.7	2029
	1847.72	1635
	1847.74	1817
	1847.76	2144
	1847.78	2231
	1847.8	2413
	1847.81	2364
	1847.83	2266
	1847.85	2375
	1847.87	2038
	1847.89	2306
	1847.91	2358
	1847.93	2246
	1847.95	2407
	1847.96	2162
	1847.98	2550
	1848	2382
	1848.02	3004
	1848.04	2862
	1848.06	2887
	1848.08	2987
	1848.1	2521
	1848.11	2401
	1848.13	2203
	1848.15	1871
	1848.17	2104
	1848.19	2025
	1848.21	1998
	1848.23	1534
	1848.25	2139
	1848.26	2391
	1848.28	2560
	1848.3	2192
	1848.32	2503
	1848.34	2443
	1848.36	2227
	1848.38	2699
	1848.4	2341
	1848.41	2432
	1848.43	2339
	1848.45	2398
	1848.47	2476
	1848.49	2858
	1848.51	3337
	1848.53	3367
	1848.55	3688
	1848.56	3302
	1848.58	3058
	1848.6	2858
	1848.62	2434
	1848.64	2218
	1848.66	2174
	1848.68	1949
	1848.7	1905
	1848.71	1988
	1848.73	2054
	1848.75	1996
	1848.77	2243
	1848.79	2661
	1848.81	2374
	1848.83	2597
	1848.85	2136
	1848.86	2283
	1848.88	2290
	1848.9	2350
	1848.92	2172
	1848.94	2523
	1848.96	2824
	1848.98	2605
	1849	2756
	1849.02	2844
	1849.03	3035
	1849.05	2629
	1849.07	2634
	1849.09	2395
	1849.11	2166
	1849.13	2578
	1849.15	2500
	1849.17	2027
	1849.18	1884
	1849.2	1948
	1849.22	2014
	1849.24	2012
	1849.26	2289
	1849.28	2436
	1849.3	2262
	1849.32	2249
	1849.33	2303
	1849.35	2416
	1849.37	2142
	1849.39	2429
	1849.41	2090
	1849.43	2171
	1849.45	2640
	1849.47	2766
	1849.48	3014
	1849.5	2846
	1849.52	3407
	1849.54	3363
	1849.56	3181
	1849.58	2865
	1849.6	2722
	1849.62	2541
	1849.63	2375
	1849.65	1849
	1849.67	1672
	1849.69	1719
	1849.71	1844
	1849.73	1862
	1849.75	1758
	1849.77	2010
	1849.78	2283
	1849.8	2228
	1849.82	2713
	1849.84	2597
	1849.86	1951
	1849.88	2317
	1849.9	2148
	1849.92	2405
	1849.94	2486
	1849.95	2608
	1849.97	2473
	1849.99	2252
	1850.01	2864
	1850.03	2788
	1850.05	2593
	1850.07	2413
	1850.09	2651
	1850.1	2423
	1850.12	2267
	1850.14	2493
	1850.16	2301
	1850.18	2351
	1850.2	2125
	1850.22	2269
	1850.24	2174
	1850.25	2453
	1850.27	2412
	1850.29	2775
	1850.31	2274
	1850.33	2547
	1850.35	2079
	1850.37	2240
	1850.39	2333
	1850.4	2581
	1850.42	2252
	1850.44	2811
	1850.46	2644
	1850.48	2610
	1850.5	2821
	1850.52	3231
	1850.54	3167
	1850.55	3412
	1850.57	2987
	1850.59	2907
	1850.61	3140
	1850.63	2513
	1850.65	2147
	1850.67	2153
	1850.69	1981
	1850.71	1999
	1850.72	1808
	1850.74	1747
	1850.76	2235
	1850.78	2220
	1850.8	2625
	1850.82	2436
	1850.84	2205
	1850.86	2187
	1850.87	2496
	1850.89	2312
	1850.91	2455
	1850.93	2520
	1850.95	2637
	1850.97	2855
	1850.99	2900
	1851.01	2497
	1851.02	2469
	1851.04	2783
	1851.06	2447
	1851.08	2974
	1851.1	2578
	1851.12	2100
	1851.14	2140
	1851.16	2206
	1851.17	1536
	1851.19	1839
	1851.21	2129
	1851.23	2483
	1851.25	2256
	1851.27	2262
	1851.29	2317
	1851.31	2351
	1851.33	1969
	1851.34	2437
	1851.36	2192
	1851.38	2171
	1851.4	2570
	1851.42	2536
	1851.44	2279
	1851.46	2658
	1851.48	2882
	1851.49	2645
	1851.51	3057
	1851.53	3235
	1851.55	3042
	1851.57	3260
	1851.59	2905
	1851.61	2991
	1851.63	3105
	1851.64	2416
	1851.66	2064
	1851.68	1949
	1851.7	1944
	1851.72	2018
	1851.74	1874
	1851.76	2044
	1851.78	1945
	1851.79	1987
	1851.81	2258
	1851.83	2040
	1851.85	2396
	1851.87	2239
	1851.89	2472
	1851.91	2549
	1851.93	2851
	1851.94	3018
	1851.96	2416
	1851.98	2428
	1852	2657
	1852.02	2846
	1852.04	2987
	1852.06	2772
	1852.08	2451
	1852.1	2493
	1852.11	2609
	1852.13	2208
	1852.15	2274
	1852.17	1971
	1852.19	2014
	1852.21	2060
	1852.23	2327
	1852.25	2477
	1852.26	2816
	1852.28	2793
	1852.3	2365
	1852.32	2469
	1852.34	2258
	1852.36	2385
	1852.38	2167
	1852.4	2177
	1852.41	2195
	1852.43	2297
	1852.45	2838
	1852.47	2751
	1852.49	3076
	1852.51	3418
	1852.53	3174
	1852.55	3377
	1852.56	3796
	1852.58	3574
	1852.6	3713
	1852.62	2952
	1852.64	2426
	1852.66	2166
	1852.68	1805
	1852.7	1865
	1852.72	1974
	1852.73	2086
	1852.75	2078
	1852.77	2141
	1852.79	2390
	1852.81	2069
	1852.83	1841
	1852.85	2134
	1852.87	2394
	1852.88	2144
	1852.9	2363
	1852.92	2951
	1852.94	3186
	1852.96	3110
	1852.98	3158
	1853	2581
	1853.02	2438
	1853.03	2504
	1853.05	2648
	1853.07	2403
	1853.09	2321
	1853.11	2224
	1853.13	2127
	1853.15	1906
	1853.17	2065
	1853.19	2120
	1853.2	2361
	1853.22	2563
	1853.24	2255
	1853.26	2733
	1853.28	3160
	1853.3	3002
	1853.32	2476
	1853.34	2355
	1853.35	2105
	1853.37	2164
	1853.39	2119
	1853.41	2273
	1853.43	2395
	1853.45	2369
	1853.47	2635
	1853.49	2679
	1853.5	2778
	1853.52	3093
	1853.54	3419
	1853.56	3461
	1853.58	3430
	1853.6	3407
	1853.62	3263
	1853.64	3011
	1853.65	2650
	1853.67	2363
	1853.69	2342
	1853.71	1987
	1853.73	1959
	1853.75	1983
	1853.77	2451
	1853.79	2052
	1853.81	2291
	1853.82	2219
	1853.84	1787
	1853.86	2458
	1853.88	2450
	1853.9	2479
	1853.92	2606
	1853.94	2699
	1853.96	2858
	1853.97	2768
	1853.99	2914
	1854.01	2687
	1854.03	2535
	1854.05	2831
	1854.07	2539
	1854.09	2315
	1854.11	2238
	1854.12	2166
	1854.14	2241
	1854.16	1999
	1854.18	2073
	1854.2	1814
	1854.22	2302
	1854.24	2261
	1854.26	2462
	1854.28	2618
	1854.29	2310
	1854.31	2504
	1854.33	2263
	1854.35	2278
	1854.37	2267
	1854.39	2396
	1854.41	2218
	1854.43	2487
	1854.44	2572
	1854.46	2264
	1854.48	2456
	1854.5	3051
	1854.52	2994
	1854.54	3201
	1854.56	2900
	1854.58	3133
	1854.6	3338
	1854.61	2931
	1854.63	3014
	1854.65	2229
	1854.67	1918
	1854.69	2102
	1854.71	1789
	1854.73	1831
	1854.75	2287
	1854.76	2184
	1854.78	2496
	1854.8	2698
	1854.82	2487
	1854.84	2195
	1854.86	2230
	1854.88	2029
	1854.9	2522
	1854.91	2125
	1854.93	2329
	1854.95	2355
	1854.97	2320
	1854.99	2131
	1855.01	2804
	1855.03	2568
	1855.05	2451
	1855.07	2352
	1855.08	2372
	1855.1	2645
	1855.12	2290
	1855.14	1888
	1855.16	2088
	1855.18	2332
	1855.2	2157
	1855.22	2154
	1855.23	2365
	1855.25	2362
	1855.27	2179
	1855.29	2308
	1855.31	2381
	1855.33	2256
	1855.35	2312
	1855.37	2174
	1855.38	2053
	1855.4	2226
	1855.42	2254
	1855.44	2167
	1855.46	2347
	1855.48	2437
	1855.5	2872
	1855.52	3039
	1855.54	2928
	1855.55	2769
	1855.57	2875
	1855.59	3277
	1855.61	2884
	1855.63	2936
	1855.65	2314
	1855.67	1788
	1855.69	1821
	1855.7	1615
	1855.72	2005
	1855.74	1980
	1855.76	1906
	1855.78	1924
	1855.8	2529
	1855.82	2381
	1855.84	2201
	1855.86	2318
	1855.87	2040
	1855.89	2010
	1855.91	2395
	1855.93	2401
	1855.95	2635
	1855.97	2508
	1855.99	2565
	1856.01	2828
	1856.02	2666
	1856.04	2272
	1856.06	2365
	1856.08	2431
	1856.1	2112
	1856.12	2270
	1856.14	2115
	1856.16	2493
	1856.17	2171
	1856.19	1919
	1856.21	1844
	1856.23	1995
	1856.25	2516
	1856.27	2452
	1856.29	2558
	1856.31	2788
	1856.33	2909
	1856.34	2074
	1856.36	2228
	1856.38	2291
	1856.4	2366
	1856.42	2117
	1856.44	2473
	1856.46	2657
	1856.48	2766
	1856.49	2502
	1856.51	2842
	1856.53	2705
	1856.55	2975
	1856.57	3695
	1856.59	3551
	1856.61	3266
	1856.63	2990
	1856.64	2615
	1856.66	2237
	1856.68	1990
	1856.7	1952
	1856.72	1829
	1856.74	2005
	1856.76	2053
	1856.78	2269
	1856.8	2718
	1856.81	3010
	1856.83	2624
	1856.85	2595
	1856.87	2375
	1856.89	2268
	1856.91	2369
	1856.93	2479
	1856.95	2599
	1856.96	2486
	1856.98	2600
	1857	2533
	1857.02	2537
	1857.04	2570
	1857.06	2639
	1857.08	2311
	1857.1	2338
	1857.12	2447
	1857.13	2328
	1857.15	2086
	1857.17	1783
	1857.19	1981
	1857.21	2076
	1857.23	2329
	1857.25	2242
	1857.27	2372
	1857.28	2912
	1857.3	2721
	1857.32	2530
	1857.34	2346
	1857.36	2247
	1857.38	2035
	1857.4	2393
	1857.42	2511
	1857.44	2295
	1857.45	2428
	1857.47	2839
	1857.49	2951
	1857.51	2802
	1857.53	3396
	1857.55	3269
	1857.57	3334
	1857.59	3494
	1857.6	4057
	1857.62	2960
	1857.64	2785
	1857.66	2638
	1857.68	2320
	1857.7	1999
	1857.72	1900
	1857.74	1836
	1857.76	2052
	1857.77	2494
	1857.79	2060
	1857.81	2331
	1857.83	2149
	1857.85	2481
	1857.87	2759
	1857.89	3024
	1857.91	2874
	1857.92	2631
	1857.94	2518
	1857.96	2651
	1857.98	2392
	1858	2642
	1858.02	1995
	1858.04	2205
	1858.06	2358
	1858.08	2530
	1858.09	2607
	1858.11	2556
	1858.13	2304
	1858.15	2348
	1858.17	2261
	1858.19	2570
	1858.21	2350
	1858.23	2471
	1858.24	2682
	1858.26	2969
	1858.28	3137
	1858.3	2597
	1858.32	3146
	1858.34	2666
	1858.36	1955
	1858.38	2227
	1858.39	2443
	1858.41	2453
	1858.43	2628
	1858.45	2737
	1858.47	2476
	1858.49	2427
	1858.51	2863
	1858.53	3175
	1858.55	3399
	1858.56	3404
	1858.58	4135
	1858.6	4057
	1858.62	3702
	1858.64	3192
	1858.66	2805
	1858.68	2135
	1858.7	2145
	1858.71	2115
	1858.73	1753
	1858.75	2050
	1858.77	2231
	1858.79	2295
	1858.81	2211
	1858.83	2436
	1858.85	2526
	1858.87	2230
	1858.88	2376
	1858.9	2595
	1858.92	2994
	1858.94	3026
	1858.96	2696
	1858.98	2695
	1859	2462
	1859.02	2646
	1859.03	2457
	1859.05	2448
	1859.07	2200
	1859.09	2422
	1859.11	2415
	1859.13	2372
	1859.15	2325
	1859.17	2117
	1859.19	2080
	1859.2	2185
	1859.22	2427
	1859.24	2394
	1859.26	2788
	1859.28	2759
	1859.3	2878
	1859.32	2822
	1859.34	2411
	1859.35	2508
	1859.37	1921
	1859.39	2053
	1859.41	2042
	1859.43	2201
	1859.45	2029
	1859.47	2395
	1859.49	2352
	1859.51	2426
	1859.52	2989
	1859.54	3176
	1859.56	3107
	1859.58	2764
	1859.6	3249
	1859.62	3458
	1859.64	2694
	1859.66	2632
	1859.67	2468
	1859.69	2214
	1859.71	1896
	1859.73	2203
	1859.75	2336
	1859.77	2084
	1859.79	1918
	1859.81	1980
	1859.83	2139
	1859.84	2283
	1859.86	2330
	1859.88	2221
	1859.9	2764
	1859.92	2734
	1859.94	2858
	1859.96	2775
	1859.98	2524
	1860	2256
	1860.01	2531
	1860.03	2583
	1860.05	2926
	1860.07	2520
	1860.09	2255
	1860.11	1827
	1860.13	1966
	1860.15	1901
	1860.16	2256
	1860.18	2165
	1860.2	2311
	1860.22	2468
	1860.24	2843
	1860.26	2811
	1860.28	2872
	1860.3	2618
	1860.32	2362
	1860.33	2357
	1860.35	2216
	1860.37	2010
	1860.39	2279
	1860.41	2049
	1860.43	1956
	1860.45	2455
	1860.47	2363
	1860.48	2602
	1860.5	2835
	1860.52	3467
	1860.54	3195
	1860.56	3273
	1860.58	3416
	1860.6	3409
	1860.62	3221
	1860.64	2831
	1860.65	2314
	1860.67	1985
	1860.69	1858
	1860.71	1767
	1860.73	1632
	1860.75	2038
	1860.77	2048
	1860.79	2015
	1860.8	2448
	1860.82	2144
	1860.84	2295
	1860.86	2416
	1860.88	2475
	1860.9	2323
	1860.92	2563
	1860.94	2472
	1860.96	2831
	1860.97	2736
	1860.99	2496
	1861.01	2650
	1861.03	2544
	1861.05	2361
	1861.07	2195
	1861.09	2329
	1861.11	2304
	1861.12	2303
	1861.14	2253
	1861.16	1842
	1861.18	2335
	1861.2	1927
	1861.22	2091
	1861.24	2392
	1861.26	2436
	1861.28	2457
	1861.29	2491
	1861.31	2417
	1861.33	2390
	1861.35	2903
	1861.37	2251
	1861.39	2289
	1861.41	1939
	1861.43	2170
	1861.45	2510
	1861.46	2807
	1861.48	2318
	1861.5	3027
	1861.52	3067
	1861.54	3451
	1861.56	3421
	1861.58	3224
	1861.6	3285
	1861.61	3219
	1861.63	2730
	1861.65	2060
	1861.67	1840
	1861.69	1763
	1861.71	2008
	1861.73	2048
	1861.75	1872
	1861.77	2065
	1861.78	1913
	1861.8	2049
	1861.82	2758
	1861.84	2429
	1861.86	2692
	1861.88	2402
	1861.9	2403
	1861.92	2519
	1861.93	2624
	1861.95	2581
	1861.97	2502
	1861.99	2378
	1862.01	2371
	1862.03	2300
	1862.05	2380
	1862.07	2885
	1862.09	2191
	1862.1	2272
	1862.12	2353
	1862.14	2215
	1862.16	2353
	1862.18	2071
	1862.2	2325
	1862.22	2302
	1862.24	2473
	1862.26	2565
	1862.27	2749
	1862.29	2531
	1862.31	2544
	1862.33	2655
	1862.35	2279
	1862.37	2148
	1862.39	1766
	1862.41	1979
	1862.42	2215
	1862.44	2259
	1862.46	2182
	1862.48	2410
	1862.5	2461
	1862.52	2701
	1862.54	2703
	1862.56	3102
	1862.58	3288
	1862.59	2904
	1862.61	2674
	1862.63	2499
	1862.65	2137
	1862.67	1935
	1862.69	1569
	1862.71	1741
	1862.73	1684
	1862.75	1904
	1862.76	2072
[truncated: 157,110 more rows]

## Sheet: Figure 3b
Absorbance		Rotaxane		Rotaxane+Trp	Emission		rotaxane		rotaxane + Trp			Normalized Emission	Normalized Emission
	ORIGIN	JASCO	ORIGIN	x		TITLE	rotaxane_MilliQ_29.45µM_393nm	TITLE	JASCO		wavelenght (nm)	rotaxane	rot+L-Trp
	OWNER		OWNER			DATA	TYPE	DATA			410	0.10425	0.02116
	DATE		DATE			ORIGIN		ORIGIN			411	0.12964	0.02726
	TIME		TIME			OWNER		OWNER			412	0.16588	0.03576
	SPECTROMETER/DATA	absorbance spectrum	SPECTROMETER/DATA	#NAME?		DATE		DATE			413	0.21039	0.04615
	700	-0.00111	TIME			TIME		TIME			414	0.26277	0.05825
	699	-0.00111	SPECTROMETER/DATA	absorbance spectrum		SPECTROMETER/DATA	29.45µM Rotaxane	SPECTROMETER/DATA	rotaxane + 200µl L-Trp		415	0.32226	0.07165
	698	-0.00111	700	-0.0075		410	607.353	410	123.301		416	0.38796	0.08607
	697	-0.00109	699	-0.00749		411	755.306	411	158.842		417	0.4578	0.10105
	696	-0.00108	698	-0.0075		412	966.429	412	208.354		418	0.52972	0.11617
	695	-0.00108	697	-0.00751		413	1225.78	413	268.891		419	0.60191	0.13103
	694	-0.00107	696	-0.00751		414	1530.92	414	339.398		420	0.67224	0.14529
	693	-0.00107	695	-0.00752		415	1877.52	415	417.44		421	0.73902	0.15868
	692	-0.00105	694	-0.00753		416	2260.27	416	501.468		422	0.80022	0.17085
	691	-0.00105	693	-0.00754		417	2667.2	417	588.743		423	0.85438	0.1816
	690	-0.00104	692	-0.00753		418	3086.19	418	676.821		424	0.90138	0.19078
	689	-0.00102	691	-0.00754		419	3506.81	419	763.379		425	0.94001	0.19818
	688	-0.00102	690	-0.00755		420	3916.51	420	846.459		426	0.96952	0.20355
	687	-0.00101	689	-0.00756		421	4305.6	421	924.503		427	0.98998	0.2068
	686	-0.00101	688	-0.00757		422	4662.19	422	995.398		428	1	0.20766
	685	-0.001	687	-0.00759		423	4977.71	423	1058.01		429	0.99944	0.20607
	684	-0.001	686	-0.00763		424	5251.51	424	1111.5		430	0.98914	0.20224
	683	-0.001	685	-0.00765		425	5476.6	425	1154.62		431	0.96852	0.19618
	682	-0.000994682	684	-0.00768		426	5648.52	426	1185.89		432	0.93896	0.18827
	681	-0.000983758	683	-0.00767		427	5767.73	427	1204.85		433	0.9024	0.17912
	680	-0.000985549	682	-0.00769		428	5826.1	428	1209.87		434	0.86033	0.16915
	679	-0.000986802	681	-0.0077		429	5822.81	429	1200.58		435	0.81569	0.15903
	678	-0.000970924	680	-0.00773		430	5762.84	430	1178.29		436	0.77127	0.14922
	677	-0.000961194	679	-0.00775		431	5642.69	431	1142.96		437	0.72937	0.14022
	676	-0.00095606	678	-0.00777		432	5470.48	432	1096.91		438	0.69149	0.13224
	675	-0.000941077	677	-0.0078		433	5257.47	433	1043.6		439	0.65947	0.12559
	674	-0.000926511	676	-0.00783		434	5012.34	434	985.477		440	0.63413	0.12039
	673	-0.00091708	675	-0.00785		435	4752.31	435	926.529		441	0.61536	0.11654
	672	-0.000893142	674	-0.00788		436	4493.47	436	869.37		442	0.6036	0.11413
	671	-0.000887531	673	-0.0079		437	4249.41	437	816.955		443	0.59714	0.11282
	670	-0.000886337	672	-0.00793		438	4028.71	438	770.458		444	0.59561	0.11252
	669	-0.00088968	671	-0.00796		439	3842.11	439	731.701		445	0.59805	0.11303
	668	-0.000884188	670	-0.00799		440	3694.52	440	701.396		446	0.60283	0.11405
	667	-0.000877264	669	-0.00802		441	3585.17	441	678.966		447	0.60896	0.11541
	666	-0.000869145	668	-0.00804		442	3516.63	442	664.906		448	0.61528	0.11686
	665	-0.000866996	667	-0.00806		443	3478.98	443	657.312		449	0.62072	0.11817
	664	-0.000870101	666	-0.0081		444	3470.11	444	655.565		450	0.62431	0.11917
	663	-0.000865265	665	-0.00812		445	3484.3	445	658.511		451	0.62549	0.11974
	662	-0.000853685	664	-0.00808		446	3512.12	446	664.467		452	0.62325	0.11966
	661	-0.000845148	663	-0.00809		447	3547.89	447	672.395		453	0.61724	0.11886
	660	-0.000839597	662	-0.00812		448	3584.7	448	680.812		454	0.60704	0.11731
	659	-0.00083906	661	-0.00813		449	3616.35	449	688.469		455	0.59262	0.1149
	658	-0.000828434	660	-0.00814		450	3637.28	450	694.318		456	0.57439	0.11177
	657	-0.00082718	659	-0.00814		451	3644.16	451	697.62		457	0.55231	0.10785
	656	-0.000814048	658	-0.00816		452	3631.12	452	697.171		458	0.52717	0.10331
	655	-0.000805691	657	-0.00824		453	3596.11	453	692.516		459	0.49937	0.09823
	654	-0.000797811	656	-0.00826		454	3536.7	454	683.434		460	0.46999	0.09276
	653	-0.000786469	655	-0.0083		455	3452.65	455	669.441		461	0.43976	0.0871
	652	-0.000785454	654	-0.0083		456	3346.48	456	651.164		462	0.40943	0.08138
	651	-0.000775784	653	-0.00833		457	3217.84	457	628.372		463	0.37971	0.07572
	650	-0.000759129	652	-0.00835		458	3071.34	458	601.923		464	0.35129	0.07029
	649	-0.000759308	651	-0.00834		459	2909.38	459	572.302		465	0.3246	0.06513
	648	-0.000750295	650	-0.00836		460	2738.22	460	540.436		466	0.30019	0.06039
	647	-0.00073943	649	-0.00837		461	2562.11	461	507.452		467	0.2781	0.05607
	646	-0.000740206	648	-0.00838		462	2385.38	462	474.138		468	0.25865	0.05224
	645	-0.000728387	647	-0.0084		463	2212.23	463	441.161		469	0.24155	0.04886
	644	-0.000717642	646	-0.00841		464	2046.65	464	409.509		470	0.22687	0.04595
	643	-0.000711553	645	-0.00844		465	1891.17	465	379.432		471	0.21443	0.04347
	642	-0.000706897	644	-0.00845		466	1748.96	466	351.822		472	0.20387	0.04136
	641	-0.000692809	643	-0.00845		467	1620.26	467	326.643		473	0.19514	0.03963
	640	-0.000687437	642	-0.00846		468	1506.93	468	304.348		474	0.18794	0.03822
	639	-0.000668693	641	-0.00846		469	1407.28	469	284.663		475	0.18188	0.03705
	638	-0.000661768	640	-0.00846		470	1321.77	470	267.717		476	0.17684	0.03607
	637	-0.000667021	639	-0.00846		471	1249.27	471	253.271		477	0.17244	0.03523
	636	-0.000660276	638	-0.00846		472	1187.79	472	240.987		478	0.16855	0.0345
	635	-0.000642905	637	-0.00848		473	1136.9	473	230.891		479	0.16492	0.03384
	634	-0.000631145	636	-0.00847		474	1094.98	474	222.676		480	0.16134	0.0332
	633	-0.000617296	635	-0.00846		475	1059.66	475	215.837		481	0.1577	0.03256
	632	-0.000606133	634	-0.00846		476	1030.31	476	210.122		482	0.15385	0.03188
	631	-0.000582972	633	-0.00847		477	1004.67	477	205.239		483	0.14971	0.03114
	630	-0.000571869	632	-0.00847		478	982.004	478	200.98		484	0.1452	0.03032
	629	-0.000548051	631	-0.00847		479	960.826	479	197.135		485	0.14028	0.02943
	628	-0.000543156	630	-0.00846		480	939.986	480	193.453		486	0.13493	0.02844
	627	-0.000524591	629	-0.00845		481	918.773	481	189.69		487	0.12918	0.02738
	626	-0.000515339	628	-0.00845		482	896.332	482	185.723		488	0.12308	0.02625
	625	-0.000494685	627	-0.00843		483	872.208	483	181.396		489	0.1167	0.02504
	624	-0.000478269	626	-0.00842		484	845.944	484	176.66		490	0.11015	0.02379
	623	-0.000452362	625	-0.0084		485	817.279	485	171.447		491	0.1035	0.02251
	622	-0.000455167	624	-0.00838		486	786.14	486	165.713		492	0.09681	0.02121
	621	-0.000448899	623	-0.00838		487	752.62	487	159.521		493	0.09022	0.01994
	620	-0.000444959	622	-0.00835		488	717.082	488	152.914		494	0.08381	0.01869
	619	-0.000430036	621	-0.00833		489	679.911	489	145.904		495	0.07763	0.01747
	618	-0.000426036	620	-0.00828		490	641.757	490	138.615		496	0.07174	0.0163
	617	-0.000412904	619	-0.00824		491	603.026	491	131.136		497	0.06619	0.01519
	616	-0.000393384	618	-0.00821		492	564.028	492	123.592		498	0.06099	0.01416
	615	-0.000386638	617	-0.00818		493	525.629	493	116.161		499	0.05622	0.01321
	614	-0.000369088	616	-0.00815		494	488.294	494	108.875		500	0.05184	0.01234
	613	-0.000358343	615	-0.00813		495	452.266	495	101.769		501	0.04797	0.01157
	612	-0.000350941	614	-0.00815		496	417.948	496	94.9475		502	0.04451	0.01088
	611	-0.000344435	613	-0.00814		497	385.612	497	88.5058		503	0.04151	0.0103
	610	-0.000329571	612	-0.00813		498	355.339	498	82.4782		504	0.03891	0.00979
	609	-0.000314409	611	-0.00809		499	327.525	499	76.9556		505	0.03672	0.00937
	608	-0.000295187	610	-0.00806		500	302.036	500	71.9168		506	0.0349	0.00903
	607	-0.000275667	609	-0.008		501	279.457	501	67.4124		507	0.03339	0.00876
	606	-0.00026146	608	-0.00796		502	259.299	502	63.4164		508	0.03216	0.00855
	605	-0.000247014	607	-0.0079		503	241.844	503	59.989		509	0.03115	0.00839
	604	-0.000237523	606	-0.00783		504	226.695	504	57.0643		510	0.03033	0.00827
	603	-0.000229345	605	-0.00777		505	213.921	505	54.608		511	0.02966	0.00819
	602	-0.000209108	604	-0.00772		506	203.313	506	52.6276		512	0.02912	0.00814
	601	-0.000197169	603	-0.00766		507	194.54	507	51.0492		513	0.02867	0.00811
	600	-0.000176217	602	-0.00758		508	187.348	508	49.8292		514	0.02829	0.0081
	599	-0.000163144	601	-0.00748		509	181.456	509	48.8907		515	0.02794	0.00809
	598	-0.00014243	600	-0.00739		510	176.705	510	48.2103		516	0.02762	0.00809
	597	-0.000125417	599	-0.00731		511	172.798	511	47.7282		517	0.02731	0.00809
	596	-0.00010142	598	-0.00721		512	169.646	512	47.4016		518	0.02701	0.0081
	595	-8.99589e-05	597	-0.00712		513	167.051	513	47.2333		519	0.02671	0.0081
	594	-7.87961e-05	596	-0.00702		514	164.843	514	47.1671		520	0.02638	0.00809
	593	-6.54844e-05	595	-0.00694		515	162.808	515	47.1353		521	0.02603	0.00808
	592	-3.61149e-05	594	-0.00686		516	160.922	516	47.1536		522	0.02567	0.00807
	591	-2.07735e-05	593	-0.0067		517	159.134	517	47.1623		523	0.02528	0.00805
	590	8.41686e-06	592	-0.00659		518	157.391	518	47.1795		524	0.02486	0.00801
	589	3.15782e-05	591	-0.00648		519	155.603	519	47.1707		525	0.02443	0.00798
	588	5.28292e-05	590	-0.00633		520	153.709	520	47.1428		526	0.02397	0.00793
	587	6.12461e-05	589	-0.0062		521	151.679	521	47.1035		527	0.02348	0.00787
	586	8.08257e-05	588	-0.00608		522	149.532	522	47.0259		528	0.02298	0.00781
	585	9.16304e-05	587	-0.00597		523	147.259	523	46.8824		529	0.02244	0.00774
	584	0.000110494	586	-0.00589		524	144.849	524	46.6925		530	0.0219	0.00765
	583	0.000126313	585	-0.00575		525	142.319	525	46.4737		531	0.02134	0.00756
	582	0.000150787	584	-0.00564		526	139.639	526	46.2018		532	0.02079	0.00745
	581	0.000177709	583	-0.00549		527	136.824	527	45.8595		533	0.02022	0.00734
	580	0.000198781	582	-0.00534		528	133.855	528	45.5025		534	0.01964	0.00723
	579	0.000207676	581	-0.00519		529	130.747	529	45.0763		535	0.01906	0.00712
	578	0.000225226	580	-0.00503		530	127.595	530	44.5843		536	0.01848	0.00699
	577	0.000211198	579	-0.00487		531	124.355	531	44.0245		537	0.01791	0.00686
	576	0.000231792	578	-0.00471		532	121.112	532	43.4127		538	0.01736	0.00673
	575	0.000239791	577	-0.00455		533	117.796	533	42.7683		539	0.01681	0.0066
	574	0.000261639	576	-0.00438		534	114.428	534	42.1195		540	0.01629	0.00647
	573	0.000283009	575	-0.0042		535	111.058	535	41.4594		541	0.01578	0.00634
	572	0.000304858	574	-0.00398		536	107.682	536	40.7453		542	0.01528	0.00621
	571	0.00032575	573	-0.00373		537	104.328	537	39.9826		543	0.01481	0.00608
	570	0.000330884	572	-0.00354		538	101.123	538	39.2025		544	0.01436	0.00595
	569	0.000359298	571	-0.00336		539	97.9447	539	38.4284		545	0.01393	0.00582
	568	0.000377087	570	-0.00317		540	94.8798	540	37.6727		546	0.01351	0.0057
	567	0.00039225	569	-0.00298		541	91.9104	541	36.9203		547	0.01311	0.00558
	566	0.000413143	568	-0.00282		542	89.0447	542	36.1717		548	0.01272	0.00545
	565	0.000434035	567	-0.00269		543	86.2857	543	35.4132		549	0.01234	0.00534
	564	0.000463465	566	-0.00253		544	83.6758	544	34.6725		550	0.01198	0.00522
	563	0.000486805	565	-0.00233		545	81.1617	545	33.9168		551	0.01162	0.0051
	562	0.000512653	564	-0.00213		546	78.7379	546	33.1907		552	0.01129	0.00498
	561	0.000537127	563	-0.00192		547	76.3756	547	32.4806		553	0.01097	0.00487
	560	0.000563273	562	-0.00172		548	74.1116	548	31.7784		554	0.01065	0.00476
	559	0.000591687	561	-0.0015		549	71.8826	549	31.0838		555	0.01034	0.00465
	558	0.000612759	560	-0.00129		550	69.7848	550	30.3953		556	0.01004	0.00454
	557	0.000640995	559	-0.00107		551	67.7264	551	29.7173		557	0.00974	0.00443
	556	0.000666245	558	-0.000820674		552	65.7644	552	29.0277		558	0.00945	0.00432
	555	0.000704927	557	-0.000540171		553	63.884	553	28.3715		559	0.00916	0.00421
	554	0.000737281	556	-0.00030056		554	62.0477	554	27.7154		560	0.00888	0.0041
	553	0.000768203	555	-5.3844e-05		555	60.2406	555	27.0691		561	0.0086	0.004
	552	0.00080193	554	0.0001952		556	58.4851	556	26.4384		562	0.00833	0.00389
	551	0.000837567	553	0.00044102		557	56.7661	557	25.7918		563	0.00807	0.00379
	550	0.000869504	552	0.000679557		558	55.0521	558	25.1556		564	0.00781	0.00369
	549	0.000907529	551	0.000863713		559	53.3914	559	24.5299		565	0.00755	0.00359
	548	0.000944599	550	0.00114		560	51.7502	560	23.904		566	0.0073	0.00349
	547	0.000976475	549	0.00139		561	50.1303	561	23.3052		567	0.00706	0.00339
	546	0.00101	548	0.00164		562	48.5459	562	22.6924		568	0.00682	0.00329
	545	0.00105	547	0.00192		563	47.0072	563	22.0833		569	0.00659	0.0032
	544	0.00109	546	0.00219		564	45.481	564	21.4912		570	0.00636	0.00311
	543	0.00113	545	0.00246		565	43.9996	565	20.9041		571	0.00613	0.00302
	542	0.00116	544	0.00274		566	42.5471	566	20.3222		572	0.00592	0.00293
	541	0.0012	543	0.00303		567	41.1438	567	19.7508		573	0.0057	0.00284
	540	0.00126	542	0.00333		568	39.7367	568	19.1938		574	0.0055	0.00276
	539	0.0013	541	0.00362		569	38.369	569	18.6529		575	0.0053	0.00267
	538	0.00135	540	0.0039		570	37.035	570	18.1164		576	0.0051	0.00259
	537	0.0014	539	0.0042		571	35.7201	571	17.5836		577	0.00491	0.00251
	536	0.00145	538	0.00449		572	34.4678	572	17.0551		578	0.00473	0.00243
	535	0.0015	537	0.0048		573	33.2187	573	16.541		579	0.00455	0.00235
	534	0.00156	536	0.0051		574	32.0268	574	16.0513		580	0.00438	0.00228
	533	0.00163	535	0.00541		575	30.8559	575	15.5736		581	0.00422	0.0022
	532	0.00168	534	0.00572		576	29.7127	576	15.0756		582	0.00407	0.00214
	531	0.00174	533	0.00605		577	28.6209	577	14.5982		583	0.00391	0.00207
	530	0.00181	532	0.00639		578	27.5641	578	14.1434		584	0.00376	0.002
	529	0.00187	531	0.00671		579	26.5259	579	13.7049		585	0.00362	0.00193
	528	0.00192	530	0.00705		580	25.5472	580	13.274		586	0.00349	0.00187
	527	0.00198	529	0.00739		581	24.6061	581	12.8464		587	0.00336	0.00181
	526	0.00205	528	0.00774		582	23.6915	582	12.4413		588	0.00323	0.00175
	525	0.00212	527	0.0081		583	22.7932	583	12.0364		589	0.00311	0.00169
	524	0.0022	526	0.00844		584	21.9343	584	11.6453		590	0.00299	0.00163
	523	0.00228	525	0.0088		585	21.1124	585	11.2524		591	0.00287	0.00158
	522	0.00236	524	0.00916		586	20.3235	586	10.8837		592	0.00277	0.00153
	521	0.00244	523	0.00952		587	19.5579	587	10.5358		593	0.00267	0.00147
	520	0.00252	522	0.00989		588	18.8019	588	10.2008		594	0.00257	0.00143
	519	0.00262	521	0.01027		589	18.0922	589	9.85046		595	0.00247	0.00138
	518	0.0027	520	0.01065		590	17.3955	590	9.52486		596	0.00237	0.00133
	517	0.00279	519	0.01104		591	16.74	591	9.19256		597	0.00228	0.00128
	516	0.00289	518	0.01143		592	16.1182	592	8.88646		598	0.00219	0.00124
	515	0.00299	517	0.01183		593	15.53	593	8.59216		599	0.00211	0.00119
	514	0.00309	516	0.01224		594	14.9527	594	8.30548		600	0.00203	0.00115
	513	0.00319	515	0.01269		595	14.3914	595	8.02655		601	0.00195	0.00111
	512	0.00329	514	0.01311		596	13.8303	596	7.74992		602	0.00187	0.00107
	511	0.00338	513	0.01352		597	13.3031	597	7.48007		603	0.0018	0.00103
	510	0.00346	512	0.01395		598	12.7834	598	7.21576		604	0.00173	0.000989022
	509	0.00355	511	0.01438		599	12.2993	599	6.95471		605	0.00166	0.000952732
	508	0.00363	510	0.01484		600	11.8274	600	6.69988		606	0.00159	0.000916249
	507	0.00372	509	0.01525		601	11.3729	601	6.46152		607	0.00153	0.000880385
	506	0.00388	508	0.01573		602	10.9168	602	6.23257		608	0.00146	0.000846922
	505	0.00411	507	0.01618		603	10.4888	603	5.99058		609	0.0014	0.000813524
	504	0.00431	506	0.01655		604	10.0723	604	5.76214		610	0.00134	0.000779815
	503	0.00447	505	0.01686		605	9.6617	605	5.55071		611	0.00128	0.000747287
	502	0.00464	504	0.01719		606	9.2719	606	5.33816		612	0.00122	0.000716304
	501	0.00477	503	0.01784		607	8.8876	607	5.12921		613	0.00117	0.000686796
	500	0.00488	502	0.01885		608	8.5051	608	4.93425		614	0.00111	0.000657479
	499	0.00497	501	0.01938		609	8.139	609	4.73967		615	0.00106	0.000628728
	498	0.00505	500	0.01978		610	7.7845	610	4.54328		616	0.00101	0.000600646
	497	0.00513	499	0.02005		611	7.4447	611	4.35377		617	0.000964137	0.000574592
	496	0.0052	498	0.02033		612	7.11557	612	4.17326		618	0.000916474	0.000546024
	495	0.00524	497	0.02056		613	6.79662	613	4.00134		619	0.000871125	0.000520863
	494	0.00529	496	0.02091		614	6.48577	614	3.83054		620	0.000827296	0.000495663
	493	0.00537	495	0.02132		615	6.19156	615	3.66303		621	0.000783523	0.000470263
	492	0.00548	494	0.02173		616	5.89633	616	3.49942		622	0.0007426	0.00044628
	491	0.00558	493	0.02216		617	5.61716	617	3.34763		623	0.000703306	0.000422686
	490	0.00568	492	0.02258		618	5.33947	618	3.18119		624	0.000665485	0.000399659
	489	0.00578	491	0.02298		619	5.07526	619	3.0346		625	0.000626811	0.000376671
	488	0.00586	490	0.02342		620	4.81991	620	2.88778		626	0.00059068	0.000355667
	487	0.00596	489	0.02387		621	4.56488	621	2.7398		627	0.000555245	0.000334836
	486	0.00607	488	0.0243		622	4.32646	622	2.60007		628	0.000522839	0.00031455
	485	0.00616	487	0.02476		623	4.09753	623	2.46261		629	0.000490937	0.000295139
	484	0.00626	486	0.02522		624	3.87718	624	2.32845		630	0.000458859	0.000276193
	483	0.00636	485	0.02569		625	3.65186	625	2.19452		631	0.00042777	0.000258047
	482	0.00649	484	0.02614		626	3.44136	626	2.07215		632	0.000399121	0.000241091
	481	0.00661	483	0.02661		627	3.23491	627	1.95079		633	0.000369124	0.000223834
	480	0.00676	482	0.02708		628	3.04611	628	1.8326		634	0.000341627	0.000207163
	479	0.0069	481	0.02762		629	2.86025	629	1.71951		635	0.00031323	0.000191418
	478	0.00705	480	0.0281		630	2.67336	630	1.60913		636	0.000287592	0.000174743
	477	0.00722	479	0.02859		631	2.49223	631	1.50341		637	0.000261242	0.000160042
	476	0.00743	478	0.02912		632	2.32532	632	1.40462		638	0.00023531	0.000146014
	475	0.00766	477	0.02965		633	2.15055	633	1.30408		639	0.000211594	0.000131989
	474	0.0079	476	0.03021		634	1.99035	634	1.20695		640	0.000189106	0.000118822
	473	0.00818	475	0.03072		635	1.82491	635	1.11522		641	0.0001681	0.000106203
	472	0.00851	474	0.03133		636	1.67554	636	1.01807		642	0.000146596	9.24118e-05
	471	0.00885	473	0.03196		637	1.52202	637	0.93242		643	0.000126865	7.89568e-05
	470	0.00924	472	0.03263		638	1.37094	638	0.85069		644	0.000107417	6.59343e-05
	469	0.00964	471	0.03331		639	1.23277	639	0.76898		645	8.64678e-05	5.38525e-05
	468	0.01012	470	0.03402		640	1.10175	640	0.69227		646	6.77452e-05	4.27422e-05
	467	0.0106	469	0.03477		641	0.97937	641	0.61875		647	4.87805e-05	3.14258e-05
	466	0.01109	468	0.03552		642	0.85408	642	0.5384		648	3.20661e-05	2.00426e-05
	465	0.01161	467	0.03627		643	0.73913	643	0.46001		649	1.50736e-05	9.73894e-06
	464	0.01213	466	0.03706		644	0.62582	644	0.38414		650	0	0
	463	0.01263	465	0.03784		645	0.50377	645	0.31375
	462	0.01314	464	0.03866		646	0.39469	646	0.24902
	461	0.01362	463	0.03949		647	0.2842	647	0.18309
	460	0.01408	462	0.0403		648	0.18682	648	0.11677
	459	0.0145	461	0.04114		649	0.08782	649	0.05674
	458	0.01486	460	0.04198		650	0	650	0
	457	0.01519	459	0.04282
	456	0.01547	458	0.04367
	455	0.01568	457	0.0445
	454	0.01588	456	0.04535
	453	0.01606	455	0.04622
	452	0.01618	454	0.04712
	451	0.0163	453	0.04805
	450	0.01642	452	0.04901
	449	0.01653	451	0.04999
	448	0.01666	450	0.05104
	447	0.01684	449	0.05222
	446	0.01707	448	0.05335
	445	0.01739	447	0.05457
	444	0.01781	446	0.05587
	443	0.0184	445	0.05727
	442	0.01921	444	0.05873
	441	0.02032	443	0.06026
	440	0.02183	442	0.06188
	439	0.02387	441	0.06372
	438	0.02658	440	0.06574
	437	0.03021	439	0.06792
	436	0.03493	438	0.07046
	435	0.04107	437	0.07337
	434	0.04892	436	0.07671
	433	0.0589	435	0.08059
	432	0.07137	434	0.08518
	431	0.08668	433	0.09049
	430	0.10513	432	0.09674
	429	0.12679	431	0.10409
	428	0.15153	430	0.1127
	427	0.17906	429	0.12279
	426	0.20879	428	0.13433
	425	0.23978	427	0.14753
	424	0.27081	426	0.16228
	423	0.30045	425	0.17817
	422	0.32712	424	0.19459
	421	0.34907	423	0.21049
	420	0.36451	422	0.22467
	419	0.37186	421	0.23588
	418	0.37009	420	0.24321
	417	0.35934	419	0.24619
	416	0.34093	418	0.24499
	415	0.31702	417	0.24036
	414	0.29006	416	0.23326
	413	0.26241	415	0.22471
	412	0.23612	414	0.21569
	411	0.21287	413	0.20668
	410	0.1937	412	0.19808
	409	0.17788	411	0.19011
	408	0.16545	410	0.18304
	407	0.15897	409	0.17707
	406	0.16462	408	0.17233
	405	0.17985	407	0.16891
	404	0.19449	406	0.16684
	403	0.20788	405	0.16629
	402	0.21935	404	0.16788
	401	0.22828	403	0.17197
	400	0.23423	402	0.1771
	399	0.23713	401	0.1805
	398	0.23705	400	0.18295
	397	0.23428	399	0.18487
	396	0.22997	398	0.18637
	395	0.22488	397	0.18716
	394	0.21885	396	0.18768
	393	0.21198	395	0.18682
	392	0.2026	394	0.18413
	391	0.19074	393	0.17978
	390	0.17733	392	0.17403
	389	0.16334	391	0.16737
	388	0.14977	390	0.16034
	387	0.13745	389	0.15329
	386	0.12692	388	0.14653
	385	0.11835	387	0.14041
	384	0.11183	386	0.13484
	383	0.10726	385	0.12993
	382	0.10444	384	0.12568
	381	0.10316	383	0.1222
	380	0.10285	382	0.11934
	379	0.10306	381	0.11713
	378	0.10372	380	0.11536
	377	0.10484	379	0.11399
	376	0.10629	378	0.11301
	375	0.10762	377	0.11214
	374	0.10842	376	0.1114
	373	0.10834	375	0.11071
	372	0.10725	374	0.1098
	371	0.10483	373	0.10811
	370	0.10109	372	0.10496
	369	0.09601	371	0.10046
	368	0.08992	370	0.09572
	367	0.08438	369	0.09186
	366	0.08066	368	0.08896
	365	0.07828	367	0.0861
	364	0.07635	366	0.08316
	363	0.07452	365	0.08032
	362	0.07305	364	0.07777
	361	0.0722	363	0.07569
	360	0.07203	362	0.07392
	359	0.07244	361	0.07269
	358	0.07351	360	0.07184
	357	0.07515	359	0.07135
	356	0.0775	358	0.07146
	355	0.08065	357	0.07196
	354	0.08484	356	0.07307
	353	0.09037	355	0.07476
	352	0.09772	354	0.07715
	351	0.10746	353	0.08068
	350	0.12739	352	0.08555
	349	0.14658	351	0.09226
	348	0.17115	350	0.10247
	347	0.20189	349	0.11527
	346	0.23882	348	0.13207
	345	0.28146	347	0.15364
	344	0.32914	346	0.1809
	343	0.3813	345	0.21436
	342	0.43673	344	0.25535
	341	0.4925	343	0.30359
	340	0.5442	342	0.35794
	339	0.58745	341	0.41528
	338	0.61759	340	0.47117
	337	0.63095	339	0.51867
	336	0.6268	338	0.54813
	335	0.60795	337	0.55292
	334	0.58009	336	0.53284
	333	0.54992	335	0.49449
	332	0.52265	334	0.44647
	331	0.50075	333	0.39649
	330	0.48475	332	0.35122
	329	0.47451	331	0.31428
	328	0.46993	330	0.28796
	327	0.47033	329	0.27246
	326	0.47343	328	0.26759
	325	0.47667	327	0.27193
	324	0.4781	326	0.28302
	323	0.47603	325	0.2972
	322	0.46906	324	0.3101
	321	0.45666	323	0.31691
	320	0.43908	322	0.31354
	319	0.41735	321	0.29848
	318	0.39328	320	0.27265
	317	0.36852	319	0.23946
	316	0.34473	318	0.20331
	315	0.32279	317	0.16769
	314	0.30317	316	0.13601
	313	0.2862	315	0.11018
	312	0.27175	314	0.09076
	311	0.25972	313	0.07768
	310	0.24959	312	0.0695
	309	0.24095	311	0.06512
	308	0.23337	310	0.06275
	307	0.22635	309	0.0604
	306	0.21943	308	0.05688
	305	0.2123	307	0.05141
	304	0.20482	306	0.04449
	303	0.19695	305	0.03693
	302	0.18897	304	0.0296
	301	0.18134	303	0.02396
	300	0.17446	302	0.02097
	299	0.16879	301	0.02042
	298	0.16447	300	0.02078
	299	0.16879	299	0.01967
	298	0.16447	298	0.01391

## Sheet: Figure 3c
Rotaxane in Water	TITLE	2.45µM-JK20-8_add-Tryptophan-5.15mM-1	Rotaxane in 1X PBS	TITLE	2.45µM-JK20-8_add-Tryptophan-5.15mM		processed fits		in water	in water	in 1X PBS	in 1X PBS
	DATA TYPE	FLUORESCENCE SPECTRUM		DATA TYPE	FLUORESCENCE SPECTRUM
	ORIGIN	JASCO		ORIGIN	JASCO			[Trp] (µM)	I/max	Fit	I/max	Fit
	OWNER			OWNER				0	1	1	1	1
	DATE	2002-11-20		DATE	2002-11-20			2.34e-05	0.8306	0.84142	0.86771	0.85889
	TIME	17:34:07		TIME	16:57:15			4.67e-05	0.72647	0.79646	0.75192	0.81771
	SPECTROMETER/DATA SYSTEM			SPECTROMETER/DATA SYSTEM				6.97e-05	0.64131	0.79246	0.6728	0.81402
	LOCALE	1031		LOCALE	1031			9.25e-05	0.57389	0.78851	0.61344	0.81037
	XUNITS	Concentration [mmol/L]		XUNITS	Concentration [mmol/L]			0.0001151	0.52798	0.7846	0.55989	0.80675
	YUNITS	INTENSITY		YUNITS	INTENSITY			0.0001375	0.48659	0.78073	0.5183	0.80317
	FIRSTX	0		FIRSTX	0			0.0001597	0.44952	0.7769	0.47982	0.79962
	LASTX	0.7977		LASTX	0.7977			0.0001818	0.42102	0.77311	0.44835	0.7961
	NPOINTS	41		NPOINTS	41			0.0002036	0.39583	0.76935	0.41973	0.79262
	XYDATA			XYDATA				0.0002252	0.3739	0.76564	0.40182	0.78916
	0	3144.89		0	2994.74			0.0002467	0.35515	0.76196	0.38131	0.78574
	0.0235	2612.13		0.0235	2598.58			0.0002679	0.33793	0.75832	0.35765	0.78235
	0.0467	2284.68		0.0467	2251.8			0.000289	0.32267	0.75472	0.34407	0.77898
	0.0698	2016.85		0.0698	2014.87			0.0003099	0.31098	0.75115	0.32961	0.77565
	0.0926	1804.83		0.0926	1837.09			0.0003306	0.29759	0.74762	0.317	0.77235
	0.1152	1660.44		0.1152	1676.73			0.0003512	0.2845	0.74412	0.30701	0.76907
	0.1377	1530.28		0.1377	1552.18			0.0003716	0.27652	0.74065	0.29491	0.76583
	0.1599	1413.68		0.1599	1436.95			0.0003918	0.26633	0.73722	0.28512	0.76261
	0.1819	1324.06		0.1819	1342.69			0.0004118	0.25716	0.73383	0.27515	0.75943
	0.2038	1244.85		0.2038	1256.98			0.0004317	0.24979	0.73047	0.26922	0.75627
	0.2254	1175.86		0.2254	1203.34			0.0004514	0.24118	0.72885	0.25725	0.75474
	0.2469	1116.92		0.2469	1141.92			0.0004709	0.23746	0.72713	0.25425	0.75313
	0.2682	1062.76		0.2682	1071.06			0.0004903	0.22868	0.72384	0.2446	0.75003
	0.2893	1014.76		0.2893	1030.39			0.0005095	0.22354	0.72057	0.24217	0.74695
	0.3102	978006		0.3102	987111			0.0005286	0.21756	0.71733	0.23439	0.74389
	0.331	935876		0.331	949347			0.0005475	0.21399	0.71413	0.22936	0.74087
	0.3515	894723		0.3515	919403			0.0005662	0.2094	0.71095	0.22374	0.73787
	0.3719	869628		0.3719	883193			0.0005848	0.20423	0.70781	0.21963	0.73489
	0.3921	837575		0.3921	853848			0.0006033	0.19947	0.70469	0.21687	0.73194
	0.4122	808752		0.4122	824			0.0006216	0.19546	0.7016	0.20903	0.72901
	0.4321	785.56		0.4321	806238			0.0006398	0.19203	0.69854	0.20725	0.72611
	0.4518	758474		0.4518	770406			0.0006578	0.18765	0.69551	0.20295	0.72323
	0.4714	746778		0.4714	761402			0.0006757	0.18671	0.69251	0.20134	0.72038
	0.4908	719185		0.4908	732519			0.0006934	0.18423	0.68953	0.1964	0.71755
	0.51	702997		0.51	725235			0.000711	0.17916	0.68659	0.19326	0.71474
	0.5291	684192		0.5291	701951			0.0007284	0.17752	0.68367	0.18892	0.71196
	0.548	672968		0.548	686.87			0.0007458	0.17452	0.68077	0.1871	0.7092
	0.5668	658531		0.5668	670038			0.0007629	0.17209	0.6779	0.18613	0.70646
	0.5854	642292		0.5854	657748			0.00078	0.16945	0.67506	0.18113	0.70374
	0.6039	627304		0.6039	649474			0.0007969	0.1659	0.67224	0.17977	0.70104
	0.6222	614702		0.6222	625976					0.66945		0.69837
	0.6404	603928		0.6404	620.66					0.66668		0.69572
	0.6584	590147		0.6584	607793					0.66393		0.69309
	0.6763	587198		0.6763	602951					0.66121		0.69048
	0.6941	579378		0.6941	588153					0.65852		0.68789
	0.7117	563441		0.7117	578763					0.65584		0.68532
	0.7291	558293		0.7291	565779					0.65319		0.68277
	0.7465	548846		0.7465	560319					0.65056		0.68024
	0.7637	541196		0.7637	557416					0.64796		0.67773
	0.7808	532892		0.7808	542.45					0.64538		0.67524
	0.7977	521728		0.7977	538366					0.64431		0.67421
										0.64282		0.67277
	##### Extended Information			##### Extended Information						0.64028		0.67032
	[Comments]			[Comments]						0.63776		0.66788
	Sample name	2.45µM-JK20-8_add-Tryptophan-5.15mM-1		Sample name	2.45µM-JK20-8_add-Tryptophan-5.15mM					0.63526		0.66547
	Comment	stirrer inside on, waiting time 20 sec, MilliQ		Comment	stirrer inside on, waiting time 20 sec, MilliQ					0.63279		0.66307
	User			User						0.63033		0.66069
	Division			Division						0.6279		0.65833
	Company	Institute of Nanotechnology		Company	Institute of Nanotechnology					0.62548		0.65599
										0.62309		0.65367
	[Detailed Information]			[Detailed Information]						0.62071		0.65136
	Creation date	2020-11-02 18:34:00		Creation date	2020-11-02 17:57:00					0.61836		0.64907
										0.61602		0.6468
	Data array type	Non-linear data array		Data array type	Non-linear data array					0.6137		0.64454
	Horizontal axis	Concentration [mmol/L]		Horizontal axis	Concentration [mmol/L]					0.6114		0.6423
	Vertical axis	Int.		Vertical axis	Int.					0.60912		0.64008
	Start	0 mmol/L		Start	0 mmol/L					0.60686		0.63787
	End	0.797692 mmol/L		End	0.797692 mmol/L					0.60461		0.63568
	Data points	41		Data points	41					0.60239		0.6335
										0.60018		0.63134
	[Measurement Information]			[Measurement Information]						0.59799		0.6292
	Instrument name	FP8300		Instrument name	FP8300					0.59581		0.62707
	Model name	FP-8300		Model name	FP-8300					0.59365		0.62495
	Serial No.	C048861450		Serial No.	C048861450					0.59151		0.62286
										0.58939		0.62077
	Accessory	STR-812		Accessory	STR-812					0.58728		0.6187
	Accessory S/N	A004761514		Accessory S/N	A004761514					0.58519		0.61665
										0.58312		0.61461
	Accessory	ATS-827		Accessory	ATS-827					0.58106		0.61258
	Accessory S/N	A001061572		Accessory S/N	A001061572					0.57908		0.61064
										0.57901		0.61057
	Photometric mode	Em intensity		Photometric mode	Em intensity					0.57698		0.60857
	Ex bandwidth	1 nm		Ex bandwidth	1 nm					0.57497		0.60659
	Em bandwidth	5 nm		Em bandwidth	5 nm					0.57297		0.60462
	Response	1 sec		Response	1 sec					0.57099		0.60266
	Sensitivity	High		Sensitivity	High					0.56902		0.60072
	Ex wavelength	393.0 nm		Ex wavelength	393.0 nm					0.56707		0.59879
	Em wavelength	450.0 nm		Em wavelength	450.0 nm					0.56513		0.59688
	Shutter control	Open only for measurement		Shutter control	Open only for measurement					0.5632		0.59497
	Light source	Xe lamp		Light source	Xe lamp					0.56129		0.59308
	Filter	Use		Filter	Use					0.5594		0.5912
										0.55751		0.58934
	Titration mode	Titration times		Titration mode	Titration times					0.55564		0.58749
	Stage(1)	Target times 40 times, S1 0.01 mL, S2 0 mL		Stage(1)	Target times 40 times, S1 0.01 mL, S2 0 mL					0.55379		0.58565
										0.55195		0.58382
	Sample conc.	Cell: 2.54 umol/L, S1: 0 umol/L, S2: 0 umol/L		Sample conc.	Cell: 2.54 umol/L, S1: 0 umol/L, S2: 0 umol/L					0.55012		0.582
	Titrant conc.	Cell: 0 mmol/L, S1: 5.185 mmol/L, S2: 0 mmol/L		Titrant conc.	Cell: 0 mmol/L, S1: 5.185 mmol/L, S2: 0 mmol/L					0.5483		0.5802
										0.5465		0.57841
	Initial sample cell	2.2 mL		Initial sample cell	2.2 mL					0.54471		0.57662
	Sample cell range	1.5 - 3 mL		Sample cell range	1.5 - 3 mL					0.54293		0.57486
	Syringe#1 range	0 - 1 mL		Syringe#1 range	0 - 1 mL					0.54117		0.5731
	Syringe#2 range	0 - 1 mL		Syringe#2 range	0 - 1 mL					0.53942		0.57135
	Syringe valve dir.	S1: Valve B, S2: Valve B		Syringe valve dir.	S1: Valve B, S2: Valve B					0.53768		0.56962
										0.53595		0.5679
										0.53423		0.56618
										0.53253		0.56448
										0.53084		0.56279
										0.52916		0.56111
										0.52749		0.55945
										0.52704		0.559
										0.52583		0.55779
										0.52419		0.55614
										0.52255		0.5545
										0.52093		0.55288
										0.51932		0.55126
										0.51772		0.54965
										0.51613		0.54806
										0.51455		0.54647
										0.51298		0.54489
										0.51142		0.54333
										0.50987		0.54177
										0.50833		0.54022
										0.5068		0.53868
										0.50528		0.53715
										0.50378		0.53563
										0.50228		0.53412
										0.50079		0.53262
										0.49931		0.53113
										0.49784		0.52965
										0.49638		0.52817
										0.49493		0.52671
										0.49349		0.52525
										0.49206		0.5238
										0.49063		0.52236
										0.48922		0.52093
										0.48781		0.51951
										0.48642		0.51809
										0.48503		0.51669
										0.48441		0.51606
										0.48365		0.51529
										0.48228		0.5139
										0.48092		0.51252
										0.47957		0.51114
										0.47822		0.50978
										0.47689		0.50842
										0.47556		0.50707
										0.47424		0.50573
										0.47293		0.50439
										0.47162		0.50307
										0.47033		0.50175
										0.46904		0.50043
										0.46776		0.49913
										0.46649		0.49783
										0.46522		0.49654
										0.46397		0.49526
										0.46272		0.49398
										0.46147		0.49272
										0.46024		0.49145
										0.45901		0.4902
										0.45779		0.48895
										0.45658		0.48771
										0.45537		0.48648
										0.45417		0.48525
										0.45298		0.48403
										0.45179		0.48281
										0.45062		0.48161
										0.44945		0.48041
										0.44915		0.48011
										0.44828		0.47921
										0.44712		0.47802
										0.44597		0.47684
										0.44483		0.47567
										0.44369		0.4745
										0.44256		0.47334
										0.44143		0.47218
										0.44031		0.47103
										0.4392		0.46989
										0.43809		0.46875
										0.43699		0.46762
										0.4359		0.46649
										0.43481		0.46537
										0.43373		0.46425
										0.43265		0.46315
										0.43158		0.46204
										0.43052		0.46094
										0.42946		0.45985
										0.42841		0.45877
										0.42736		0.45769
										0.42632		0.45661
										0.42529		0.45554
										0.42426		0.45448
										0.42323		0.45342
										0.42222		0.45237
										0.4212		0.45132
										0.4202		0.45028
										0.41939		0.44944
										0.41919		0.44924
										0.4182		0.44821
										0.41721		0.44718
										0.41622		0.44616
										0.41524		0.44514
										0.41426		0.44413
										0.41329		0.44312
										0.41233		0.44212
										0.41137		0.44113
										0.41041		0.44013
										0.40946		0.43915
										0.40852		0.43817
										0.40758		0.43719
										0.40664		0.43622
										0.40571		0.43525
										0.40478		0.43429
										0.40386		0.43333
										0.40294		0.43237
										0.40203		0.43142
										0.40113		0.43048
										0.40022		0.42954
										0.39933		0.4286
										0.39843		0.42767
										0.39754		0.42675
										0.39666		0.42582
										0.39578		0.42491
										0.3949		0.42399
										0.39403		0.42308
										0.39383		0.42288
										0.39316		0.42218
										0.3923		0.42128
										0.39144		0.42038
										0.39059		0.41949
										0.38974		0.4186
										0.38889		0.41772
										0.38805		0.41684
										0.38722		0.41596
										0.38638		0.41509
										0.38555		0.41422
										0.38473		0.41336
										0.38391		0.4125
										0.38309		0.41164
										0.38228		0.41079
										0.38147		0.40994
										0.38066		0.4091
										0.37986		0.40826
										0.37906		0.40742
										0.37827		0.40659
										0.37748		0.40576
										0.37669		0.40494
										0.37591		0.40412
										0.37513		0.4033
										0.37436		0.40248
										0.37358		0.40167
										0.37282		0.40087
										0.37205		0.40006
										0.37184		0.39984
										0.37129		0.39926
										0.37053		0.39847
										0.36978		0.39767
										0.36903		0.39688
										0.36828		0.3961
										0.36754		0.39532
										0.3668		0.39454
										0.36606		0.39376
										0.36533		0.39299
										0.3646		0.39222
										0.36387		0.39146
										0.36315		0.39069
										0.36243		0.38993
										0.36171		0.38918
										0.361		0.38843
										0.36029		0.38768
										0.35958		0.38693
										0.35888		0.38619
										0.35818		0.38545
										0.35748		0.38471
										0.35679		0.38398
										0.3561		0.38325
										0.35541		0.38252
										0.35472		0.3818
										0.35404		0.38108
										0.35336		0.38036
										0.35269		0.37964
										0.35255		0.3795
										0.35201		0.37893
										0.35134		0.37822
										0.35068		0.37752
										0.35001		0.37681
										0.34935		0.37611
										0.34869		0.37542
										0.34804		0.37472
										0.34738		0.37403
										0.34673		0.37334
										0.34609		0.37266
										0.34544		0.37197
										0.3448		0.37129
										0.34416		0.37061
										0.34353		0.36994
										0.34289		0.36927
										0.34226		0.3686
										0.34163		0.36793
										0.34101		0.36727
										0.34039		0.36661
										0.33977		0.36595
										0.33915		0.36529
										0.33853		0.36464
										0.33792		0.36399
										0.33731		0.36334
										0.3367		0.3627
										0.3361		0.36205
										0.33557		0.36149
										0.3355		0.36141
										0.3349		0.36077
										0.3343		0.36014
										0.33371		0.35951
										0.33311		0.35888
										0.33252		0.35825
										0.33194		0.35762
										0.33135		0.357
										0.33077		0.35638
										0.33019		0.35576
										0.32961		0.35515
										0.32904		0.35453
										0.32846		0.35392
										0.32789		0.35331
										0.32732		0.35271
										0.32676		0.3521
										0.32619		0.3515
										0.32563		0.3509
										0.32507		0.3503
										0.32452		0.34971
										0.32396		0.34912
										0.32341		0.34853
										0.32286		0.34794
										0.32231		0.34735
										0.32176		0.34677
										0.32122		0.34619
										0.32068		0.34561
										0.32051		0.34543
										0.32014		0.34503
										0.3196		0.34446
										0.31906		0.34389
										0.31853		0.34332
										0.318		0.34275
										0.31747		0.34218
										0.31694		0.34162
										0.31642		0.34106
										0.3159		0.3405
										0.31538		0.33994
										0.31486		0.33938
										0.31434		0.33883
										0.31382		0.33828
										0.31331		0.33773
										0.3128		0.33718
										0.31229		0.33663
										0.31178		0.33609
										0.31128		0.33555
										0.31078		0.33501
										0.31027		0.33447
										0.30977		0.33394
										0.30928		0.3334
										0.30878		0.33287
										0.30829		0.33234
										0.3078		0.33181
										0.30731		0.33129
										0.30707		0.33104
										0.30682		0.33076
										0.30633		0.33024
										0.30585		0.32972
										0.30536		0.3292
										0.30488		0.32868
										0.3044		0.32817
										0.30393		0.32766
										0.30345		0.32715
										0.30298		0.32664
										0.3025		0.32613
										0.30203		0.32562
										0.30156		0.32512
										0.3011		0.32462
										0.30063		0.32412
										0.30017		0.32362
										0.29971		0.32312
										0.29925		0.32262
										0.29879		0.32213
										0.29833		0.32164
										0.29788		0.32115
										0.29742		0.32066
										0.29697		0.32017
										0.29652		0.31969
										0.29607		0.31921
										0.29562		0.31872
										0.29518		0.31824
										0.29494		0.31799
										0.29474		0.31777
										0.29429		0.31729
										0.29385		0.31681
										0.29341		0.31634
										0.29298		0.31587
										0.29254		0.3154
										0.29211		0.31493
										0.29167		0.31446
										0.29124		0.314
										0.29081		0.31353
										0.29038		0.31307
										0.28996		0.31261
										0.28953		0.31215
										0.28911		0.31169
										0.28868		0.31124
										0.28826		0.31078
										0.28784		0.31033
										0.28743		0.30988
										0.28701		0.30943
										0.28659		0.30898
										0.28618		0.30853
										0.28577		0.30808
										0.28536		0.30764
										0.28495		0.3072
										0.28454		0.30676
										0.28413		0.30632
										0.28405		0.30623
										0.28373		0.30588
										0.28332		0.30544
										0.28292		0.30501
										0.28252		0.30457
										0.28212		0.30414
										0.28172		0.30371
										0.28132		0.30328
										0.28093		0.30285
										0.28053		0.30242
										0.28014		0.302
										0.27975		0.30157
										0.27936		0.30115
										0.27897		0.30073
										0.27858		0.30031
										0.2782		0.29989
										0.27781		0.29947
										0.27743		0.29905
										0.27704		0.29864
										0.27666		0.29823
										0.27628		0.29781
										0.2759		0.2974
										0.27553		0.29699
										0.27515		0.29659
										0.27477		0.29618
										0.2744		0.29577
										0.27412		0.29547
										0.27403		0.29537
										0.27366		0.29497
										0.27329		0.29456
										0.27292		0.29416
										0.27255		0.29376
										0.27218		0.29337
										0.27182		0.29297
										0.27145		0.29257
										0.27109		0.29218
										0.27073		0.29178
										0.27037		0.29139
										0.27001		0.291
										0.26965		0.29061
										0.26929		0.29022
										0.26894		0.28984
										0.26858		0.28945
										0.26823		0.28907
										0.26787		0.28868
										0.26752		0.2883
										0.26717		0.28792
										0.26682		0.28754
										0.26647		0.28716
										0.26613		0.28678
										0.26578		0.28641
										0.26544		0.28603
										0.26509		0.28566
										0.26508		0.28564
										0.26475		0.28528
										0.26441		0.28491
										0.26407		0.28454
										0.26373		0.28417
										0.26339		0.2838
										0.26305		0.28343
										0.26272		0.28307
										0.26238		0.2827
										0.26205		0.28234
										0.26171		0.28198
										0.26138		0.28161
										0.26105		0.28125
										0.26072		0.28089
										0.26039		0.28053
										0.26006		0.28018
										0.25973		0.27982
										0.25941		0.27946
										0.25908		0.27911
										0.25876		0.27876
										0.25844		0.2784
										0.25811		0.27805
										0.25779		0.2777
										0.25747		0.27735
										0.25715		0.277
										0.25683		0.27666
										0.25676		0.27658
										0.25652		0.27631
										0.2562		0.27596
										0.25589		0.27562
										0.25557		0.27528
										0.25526		0.27493
										0.25494		0.27459
										0.25463		0.27425
										0.25432		0.27391
										0.25401		0.27357
										0.2537		0.27324
										0.2534		0.2729
										0.25309		0.27256
										0.25278		0.27223
										0.25248		0.2719
										0.25217		0.27156
										0.25187		0.27123
										0.25157		0.2709
										0.25127		0.27057
										0.25097		0.27024
										0.25067		0.26992
										0.25037		0.26959
										0.25007		0.26926
										0.24977		0.26894
										0.24947		0.26861
										0.24918		0.26829
										0.24914		0.26824
										0.24888		0.26797
										0.24859		0.26765
										0.2483		0.26733
										0.24801		0.26701
										0.24771		0.26669
										0.24742		0.26637
										0.24714		0.26605
										0.24685		0.26574
										0.24656		0.26542
										0.24627		0.26511
										0.24599		0.26479
										0.2457		0.26448
										0.24542		0.26417
										0.24513		0.26386
										0.24485		0.26355
										0.24457		0.26324
										0.24429		0.26293
										0.24401		0.26262
										0.24373		0.26232
										0.24345		0.26201
										0.24317		0.26171
										0.24289		0.2614
										0.24261		0.2611
										0.24234		0.2608
										0.24212		0.26055
										0.24206		0.26049
										0.24179		0.26019
										0.24152		0.25989
										0.24124		0.25959
										0.24097		0.2593
										0.2407		0.259
										0.24043		0.2587
										0.24016		0.25841
										0.23989		0.25811
										0.23962		0.25782
										0.23936		0.25752
										0.23909		0.25723
										0.23882		0.25694
										0.23856		0.25665
										0.23829		0.25636
										0.23803		0.25607
										0.23777		0.25578
										0.2375		0.25549
										0.23724		0.2552
										0.23698		0.25492
										0.23672		0.25463
										0.23646		0.25435
										0.2362		0.25406
										0.23595		0.25378
										0.23569		0.2535
										0.2356		0.25339
										0.23543		0.25321
										0.23518		0.25293
										0.23492		0.25265
										0.23467		0.25237
										0.23441		0.25209
										0.23416		0.25181
										0.23391		0.25154
										0.23366		0.25126
										0.2334		0.25098
										0.23315		0.25071
										0.2329		0.25043
										0.23266		0.25016
										0.23241		0.24989
										0.23216		0.24961
										0.23191		0.24934
										0.23167		0.24907
										0.23142		0.2488
										0.23118		0.24853
										0.23093		0.24826
										0.23069		0.24799
										0.23044		0.24773
										0.2302		0.24746
										0.22996		0.24719
										0.22972		0.24693
										0.22956		0.24675
										0.22948		0.24666
										0.22924		0.2464
										0.229		0.24613
										0.22876		0.24587
										0.22852		0.24561
										0.22828		0.24535
										0.22805		0.24509
										0.22781		0.24483
										0.22758		0.24457
										0.22734		0.24431
										0.22711		0.24405
										0.22687		0.24379
										0.22664		0.24353
										0.22641		0.24328
										0.22618		0.24302
										0.22594		0.24277
										0.22571		0.24251
										0.22548		0.24226
										0.22525		0.24201
										0.22502		0.24175
										0.2248		0.2415
										0.22457		0.24125
										0.22434		0.241
										0.22411		0.24075
										0.22396		0.24057
										0.22389		0.2405
										0.22366		0.24025
										0.22344		0.24
										0.22321		0.23976
										0.22299		0.23951
										0.22277		0.23926
										0.22254		0.23902
										0.22232		0.23877
										0.2221		0.23853
										0.22188		0.23828
										0.22166		0.23804
										0.22144		0.2378
										0.22122		0.23755
										0.221		0.23731
										0.22078		0.23707
										0.22057		0.23683
										0.22035		0.23659
										0.22013		0.23635
										0.21992		0.23611
										0.2197		0.23588
										0.21949		0.23564
										0.21927		0.2354
										0.21906		0.23517
										0.21884		0.23493
										0.21871		0.23478
										0.21863		0.23469
										0.21842		0.23446
										0.21821		0.23423
										0.218		0.23399
										0.21779		0.23376
										0.21758		0.23353
										0.21737		0.23329
										0.21716		0.23306
										0.21695		0.23283
										0.21674		0.2326
										0.21653		0.23237
										0.21633		0.23214
										0.21612		0.23192
										0.21591		0.23169
										0.21571		0.23146
										0.2155		0.23123
										0.2153		0.23101
										0.21509		0.23078
										0.21489		0.23056
										0.21469		0.23033
										0.21448		0.23011
										0.21428		0.22988
										0.21408		0.22966
										0.21388		0.22944
										0.21382		0.22937
										0.21368		0.22922
										0.21348		0.22899
										0.21328		0.22877
										0.21308		0.22855
										0.21288		0.22833
										0.21268		0.22811
										0.21249		0.22789
										0.21229		0.22767
										0.21209		0.22746
										0.2119		0.22724
										0.2117		0.22702
										0.2115		0.22681
										0.21131		0.22659
										0.21111		0.22637
										0.21092		0.22616
										0.21073		0.22594
										0.21053		0.22573
										0.21034		0.22552
										0.21015		0.2253
										0.20996		0.22509
										0.20977		0.22488
										0.20957		0.22467
										0.20938		0.22446
										0.20923		0.22428
										0.20919		0.22425
										0.209		0.22404
										0.20882		0.22383
										0.20863		0.22362
										0.20844		0.22341
										0.20825		0.2232
										0.20806		0.22299
										0.20788		0.22279
										0.20769		0.22258
										0.2075		0.22237
										0.20732		0.22217
										0.20713		0.22196
										0.20695		0.22176
										0.20676		0.22155
										0.20658		0.22135
										0.2064		0.22114
										0.20621		0.22094
										0.20603		0.22074
										0.20585		0.22054
										0.20567		0.22033
										0.20549		0.22013
										0.20531		0.21993
										0.20513		0.21973
										0.20495		0.21953
										0.20492		0.21951
										0.20477		0.21933
										0.20459		0.21913
										0.20441		0.21893
										0.20423		0.21874
										0.20405		0.21854
										0.20387		0.21834
										0.2037		0.21814
										0.20352		0.21795
										0.20334		0.21775
										0.20317		0.21756
										0.20299		0.21736
										0.20282		0.21717
										0.20264		0.21697
										0.20247		0.21678
										0.20229		0.21658
										0.20212		0.21639
										0.20194		0.2162
										0.20177		0.21601
										0.2016		0.21581
										0.20143		0.21562
										0.20126		0.21543
										0.20108		0.21524
										0.20091		0.21505
										0.20086		0.21499
										0.20074		0.21486
										0.20057		0.21467
										0.2004		0.21448
										0.20023		0.21429
										0.20006		0.21411
										0.19989		0.21392
										0.19973		0.21373
										0.19956		0.21354
										0.19939		0.21336
										0.19922		0.21317
										0.19906		0.21299
										0.19889		0.2128
										0.19872		0.21262
										0.19856		0.21243
										0.19839		0.21225
										0.19823		0.21206
										0.19806		0.21188
										0.1979		0.2117
										0.19773		0.21151
										0.19757		0.21133
										0.19741		0.21115
										0.19724		0.21097
										0.19708		0.21079
										0.19705		0.21075
										0.19692		0.21061
										0.19676		0.21043
										0.1966		0.21025
										0.19644		0.21007
										0.19627		0.20989
										0.19611		0.20971
										0.19595		0.20953
										0.19579		0.20935
										0.19563		0.20918
										0.19548		0.209
										0.19532		0.20882
										0.19516		0.20865
										0.195		0.20847
										0.19484		0.20829
										0.19469		0.20812
										0.19453		0.20794
										0.19437		0.20777
										0.19421		0.20759
										0.19406		0.20742
										0.1939		0.20725
										0.19375		0.20707
										0.19359		0.2069
										0.19344		0.20673
										0.19344		0.20673
										0.19328		0.20656
										0.19313		0.20638
										0.19298		0.20621
										0.19282		0.20604
										0.19267		0.20587
										0.19252		0.2057
										0.19236		0.20553
										0.19221		0.20536
										0.19206		0.20519
										0.19191		0.20502
										0.19176		0.20485
										0.19161		0.20469
										0.19146		0.20452
										0.19131		0.20435
										0.19116		0.20418
										0.19101		0.20402
										0.19086		0.20385
										0.19071		0.20368
										0.19056		0.20352
										0.19041		0.20335
										0.19026		0.20319
										0.19011		0.20302
										0.19003		0.20293
										0.18997		0.20286
										0.18982		0.20269
										0.18967		0.20253
										0.18953		0.20237
										0.18938		0.2022
										0.18923		0.20204
										0.18909		0.20188
										0.18894		0.20171
										0.1888		0.20155
										0.18865		0.20139
										0.18851		0.20123
										0.18836		0.20107
										0.18822		0.20091
										0.18808		0.20075
										0.18793		0.20059
										0.18779		0.20043
										0.18765		0.20027
										0.18751		0.20011
										0.18736		0.19995
										0.18722		0.19979
										0.18708		0.19963
										0.18694		0.19948
										0.1868		0.19932
										0.1868		0.19932
										0.18666		0.19916
										0.18652		0.199
										0.18638		0.19885
										0.18624		0.19869
										0.1861		0.19854
										0.18596		0.19838
										0.18582		0.19822
										0.18568		0.19807
										0.18554		0.19791
										0.1854		0.19776
										0.18526		0.19761
										0.18513		0.19745
										0.18499		0.1973
										0.18485		0.19715
										0.18472		0.19699
										0.18458		0.19684
										0.18444		0.19669
										0.18431		0.19654
										0.18417		0.19638
										0.18404		0.19623
										0.1839		0.19608
										0.18377		0.19593
										0.18373		0.19589
										0.18363		0.19578
										0.1835		0.19563
										0.18336		0.19548
										0.18323		0.19533
										0.1831		0.19518
										0.18296		0.19503
										0.18283		0.19488
										0.1827		0.19473
										0.18256		0.19459
										0.18243		0.19444
										0.1823		0.19429
										0.18217		0.19414
										0.18204		0.194
										0.1819		0.19385
										0.18177		0.1937
										0.18164		0.19356
										0.18151		0.19341
										0.18138		0.19326
										0.18125		0.19312
										0.18112		0.19297
										0.18099		0.19283
										0.18086		0.19268
										0.18082		0.19264
										0.18073		0.19254
										0.18061		0.19239
										0.18048		0.19225
										0.18035		0.19211
										0.18022		0.19196
										0.18009		0.19182
										0.17997		0.19168
										0.17984		0.19154
										0.17971		0.19139
										0.17958		0.19125
										0.17946		0.19111
										0.17933		0.19097
										0.17921		0.19083
										0.17908		0.19069
										0.17895		0.19055
										0.17883		0.1904
										0.1787		0.19026
										0.17858		0.19012
										0.17845		0.18999
										0.17833		0.18985
										0.17821		0.18971
										0.17808		0.18957
										0.17807		0.18956
										0.17796		0.18943
										0.17783		0.18929
										0.17771		0.18915
										0.17759		0.18902
										0.17747		0.18888
										0.17734		0.18874
										0.17722		0.1886
										0.1771		0.18847
										0.17698		0.18833
										0.17686		0.18819
										0.17673		0.18806
										0.17661		0.18792
										0.17649		0.18779
										0.17637		0.18765
										0.17625		0.18752
										0.17613		0.18738
										0.17601		0.18725
										0.17589		0.18711
										0.17577		0.18698
										0.17565		0.18684
										0.17553		0.18671
										0.17543		0.18659
										0.17541		0.18658
										0.1753		0.18644
										0.17518		0.18631
										0.17506		0.18618
										0.17494		0.18605
										0.17482		0.18591
										0.1747		0.18578
										0.17459		0.18565
										0.17447		0.18552
										0.17435		0.18539
										0.17424		0.18526
										0.17412		0.18513
										0.174		0.185
										0.17389		0.18487
										0.17377		0.18474
										0.17366		0.18461
										0.17354		0.18448
										0.17343		0.18435
										0.17331		0.18422
										0.1732		0.18409
										0.17308		0.18396
										0.17297		0.18383
										0.17292		0.18378
										0.17285		0.1837
										0.17274		0.18358
										0.17262		0.18345
										0.17251		0.18332
										0.1724		0.18319
										0.17228		0.18307
										0.17217		0.18294
										0.17206		0.18281
										0.17195		0.18269
										0.17183		0.18256
										0.17172		0.18243
										0.17161		0.18231
										0.1715		0.18218
										0.17139		0.18206
										0.17128		0.18193
										0.17116		0.18181
										0.17105		0.18168
										0.17094		0.18156
										0.17083		0.18144
										0.17072		0.18131
										0.17061		0.18119
										0.17052		0.18108
										0.1705		0.18106
										0.17039		0.18094
										0.17028		0.18082
										0.17017		0.1807
										0.17006		0.18057
										0.16995		0.18045
										0.16985		0.18033
										0.16974		0.18021
										0.16963		0.18008
										0.16952		0.17996
										0.16941		0.17984
										0.1693		0.17972
										0.1692		0.1796
										0.16909		0.17948
										0.16898		0.17936
										0.16888		0.17924
										0.16877		0.17912
										0.16866		0.179
										0.16856		0.17888
										0.16845		0.17876
										0.16834		0.17864
										0.16824		0.17852

## Sheet: Figure 3d
	0.1mM	0.5mM	1mM	rotaxane emission intensity			normalized emission intensity	0.1mM	0.5mM	1mM		emission quenching	0.1mM	0.5mM	1mM
indole	33296.4	25993.9	15492.9	191647				0.173738	0.135634	0.0808408			0.826262	0.864366	0.919159
L-Trp	140405	61482.6	23910.4	261482				0.536956	0.235131	0.0914419			0.463044	0.764869	0.908558
tryptamine	25827.8	16252.8	14262.5	71887.3				0.359281	0.226086	0.198401			0.640719	0.773914	0.801599
kynurenine	72198	34580	22738	92830				0.777744	0.372509	0.244942			0.222256	0.627491	0.755058
dopamine	305726	213659	101050	298331				1.02479	0.716181	0.338716			-0.0247854	0.283819	0.661284
IAA	263523	201180	120715	261229				1.00878	0.770128	0.462105			-0.00878109	0.229872	0.537895
L-Phe	278388	187221	145362	261482				1.06465	0.716	0.555915			-0.0646531	0.284	0.444085
amantadine	61731	59120.3	54518.3	71887.3				0.858719	0.822403	0.758386			0.141281	0.177597	0.241614
cadaverine	272240	261675	193101	261229				1.04215	1.00171	0.739203			-0.0421522	-0.00170779	0.260797
histamine	277011	264095	222150	261229				1.06041	1.01097	0.850403			-0.060413	-0.0109698	0.149597
L-Lys	353873	335819	342008	345846				1.02321	0.971006	0.988902			-0.0232079	0.0289942	0.0110985
L-Arg	370831	354417	342008	345846				1.07224	1.02478	0.988902			-0.0722427	-0.0247811	0.0110985

## Sheet: Figure 3f
TITLE	rotaxane		TITLE	100µM-rot_280µM-D-Trp_miliQ		TITLE	100µM_rot_280µM-L-Trp_miliQ			TITLE	280µM-D-Trp_miliQ		TITLE	280µM-L-Trp_miliQ		TITLE	Baseline-MiliQ
DATA TYPE			DATA TYPE			DATA TYPE				DATA TYPE			DATA TYPE			DATA TYPE
ORIGIN	JASCO		ORIGIN	JASCO		ORIGIN	JASCO			ORIGIN	JASCO		ORIGIN	JASCO		ORIGIN	JASCO
DELTAX	-0.1		DELTAX	-0.1		DELTAX	-0.1			DELTAX	-0.1		DELTAX	-0.1		DELTAX	-0.1
XUNITS	NANOMETERS		XUNITS	NANOMETERS		XUNITS	NANOMETERS			XUNITS	NANOMETERS		XUNITS	NANOMETERS		XUNITS	NANOMETERS
YUNITS	CD [mdeg]		YUNITS	CD [mdeg]		YUNITS	CD [mdeg]			YUNITS	CD [mdeg]		YUNITS	CD [mdeg]		YUNITS	CD [mdeg]
FIRSTX	600		FIRSTX	600		FIRSTX	600			FIRSTX	600		FIRSTX	600		FIRSTX	600
LASTX	220		LASTX	220		LASTX	220			LASTX	220		LASTX	220		LASTX	220
NPOINTS	3801		NPOINTS	3801		NPOINTS	3801			NPOINTS	3801		NPOINTS	3801		NPOINTS	3801
FIRSTY	1.656		FIRSTY	1.83431		FIRSTY	1.85494			FIRSTY	1.85999		FIRSTY	1.84598		FIRSTY	1.60579
MAXY	11.6827		MAXY	29.9781		MAXY	23.2166			MAXY	19.3194		MAXY	25.1711		MAXY	1.6069
MINY	0.97135		MINY	-24.4095		MINY	-1.13577			MINY	-27.8846		MINY	-1.0214		MINY	0.91571
XYDATA			XYDATA			XYDATA				XYDATA			XYDATA			XYDATA
600	1.656		600	1.83431		600	1.85494			600	1.85999		600	1.84598		600	1.60579
599.9	1.65377		599.9	1.83251		599.9	1.85691			599.9	1.85803		599.9	1.8439		599.9	1.6069
599.8	1.65154		599.8	1.82873		599.8	1.85744			599.8	1.85619		599.8	1.84124		599.8	1.60526
599.7	1.65261		599.7	1.82768		599.7	1.85582			599.7	1.85584		599.7	1.8402		599.7	1.60445
599.6	1.65309		599.6	1.82633		599.6	1.85831			599.6	1.85668		599.6	1.84023		599.6	1.60629
599.5	1.65118		599.5	1.82555		599.5	1.85716			599.5	1.85872		599.5	1.84092		599.5	1.60469
599.4	1.6522		599.4	1.82592		599.4	1.86088			599.4	1.85809		599.4	1.84208		599.4	1.60339
599.3	1.65562		599.3	1.82906		599.3	1.86085			599.3	1.85623		599.3	1.84108		599.3	1.60279
599.2	1.65938		599.2	1.82961		599.2	1.86011			599.2	1.85558		599.2	1.8426		599.2	1.60087
599.1	1.65978		599.1	1.82674		599.1	1.86122			599.1	1.85665		599.1	1.84174		599.1	1.59935
599	1.66087		599	1.82559		599	1.85946			599	1.85681		599	1.83975		599	1.59747
598.9	1.6637		598.9	1.82353		598.9	1.86134			598.9	1.8562		598.9	1.84138		598.9	1.59588
598.8	1.66347		598.8	1.82349		598.8	1.85961			598.8	1.85746		598.8	1.84186		598.8	1.59735
598.7	1.66154		598.7	1.81799		598.7	1.85932			598.7	1.85764		598.7	1.83684		598.7	1.59431
598.6	1.66051		598.6	1.81905		598.6	1.85841			598.6	1.85839		598.6	1.83598		598.6	1.59345
598.5	1.66164		598.5	1.81969		598.5	1.8521			598.5	1.85527		598.5	1.83586		598.5	1.59278
598.4	1.66174		598.4	1.82066		598.4	1.85254			598.4	1.85426		598.4	1.83256		598.4	1.59296
598.3	1.66238		598.3	1.81783		598.3	1.84819			598.3	1.85446		598.3	1.83156		598.3	1.5929
598.2	1.66036		598.2	1.8178		598.2	1.84976			598.2	1.85545		598.2	1.83153		598.2	1.59239
598.1	1.65693		598.1	1.81605		598.1	1.85059			598.1	1.85336		598.1	1.83328		598.1	1.59341
598	1.65465		598	1.81175		598	1.84994			598	1.85338		598	1.83143		598	1.59167
597.9	1.65248		597.9	1.8122		597.9	1.85031			597.9	1.85176		597.9	1.83232		597.9	1.5924
597.8	1.6523		597.8	1.80972		597.8	1.84879			597.8	1.8511		597.8	1.82962		597.8	1.59336
597.7	1.65161		597.7	1.8105		597.7	1.84794			597.7	1.85		597.7	1.82958		597.7	1.59424
597.6	1.65007		597.6	1.80764		597.6	1.84714			597.6	1.84815		597.6	1.82883		597.6	1.59202
597.5	1.64833		597.5	1.80717		597.5	1.84703			597.5	1.84792		597.5	1.8277		597.5	1.59161
597.4	1.65149		597.4	1.80548		597.4	1.84728			597.4	1.84498		597.4	1.82531		597.4	1.59253
597.3	1.64902		597.3	1.80534		597.3	1.84878			597.3	1.8412		597.3	1.82501		597.3	1.59283
597.2	1.64769		597.2	1.8042		597.2	1.84802			597.2	1.83791		597.2	1.82286		597.2	1.59016
597.1	1.64929		597.1	1.80096		597.1	1.84673			597.1	1.83462		597.1	1.82079		597.1	1.58866
597	1.64693		597	1.79775		597	1.84914			597	1.83231		597	1.81795		597	1.5847
596.9	1.6442		596.9	1.79327		596.9	1.84784			596.9	1.83184		596.9	1.81848		596.9	1.58359
596.8	1.64035		596.8	1.79012		596.8	1.84594			596.8	1.83115		596.8	1.81848		596.8	1.58341
596.7	1.64275		596.7	1.7856		596.7	1.84707			596.7	1.83163		596.7	1.8176		596.7	1.58159
596.6	1.64158		596.6	1.78456		596.6	1.84644			596.6	1.83164		596.6	1.81595		596.6	1.57971
596.5	1.64108		596.5	1.78435		596.5	1.84714			596.5	1.83164		596.5	1.81335		596.5	1.57772
596.4	1.64181		596.4	1.78309		596.4	1.84465			596.4	1.83221		596.4	1.81225		596.4	1.57751
596.3	1.64264		596.3	1.78315		596.3	1.84532			596.3	1.83133		596.3	1.81286		596.3	1.57494
596.2	1.63878		596.2	1.77943		596.2	1.84643			596.2	1.83104		596.2	1.81078		596.2	1.57397
596.1	1.64193		596.1	1.77848		596.1	1.84566			596.1	1.8311		596.1	1.80732		596.1	1.57552
596	1.64358		596	1.78069		596	1.8431			596	1.82997		596	1.80482		596	1.57349
595.9	1.64382		595.9	1.77946		595.9	1.84435			595.9	1.83054		595.9	1.80362		595.9	1.57297
595.8	1.64501		595.8	1.77773		595.8	1.84513			595.8	1.82925		595.8	1.8016		595.8	1.57238
595.7	1.64698		595.7	1.77975		595.7	1.84199			595.7	1.82845		595.7	1.79911		595.7	1.56942
595.6	1.64757		595.6	1.77956		595.6	1.84138			595.6	1.82816		595.6	1.79809		595.6	1.57009
595.5	1.64423		595.5	1.7812		595.5	1.84243			595.5	1.82743		595.5	1.79955		595.5	1.56776
595.4	1.64495		595.4	1.7788		595.4	1.84366			595.4	1.83002		595.4	1.7955		595.4	1.56565
595.3	1.64549		595.3	1.77733		595.3	1.84244			595.3	1.82875		595.3	1.7931		595.3	1.56408
595.2	1.64763		595.2	1.77741		595.2	1.84656			595.2	1.82662		595.2	1.7907		595.2	1.56245
595.1	1.647		595.1	1.77322		595.1	1.8461			595.1	1.82709		595.1	1.78858		595.1	1.55852
595	1.64716		595	1.77164		595	1.84584			595	1.8282		595	1.7863		595	1.55616
594.9	1.64641		594.9	1.77002		594.9	1.84546			594.9	1.82794		594.9	1.78669		594.9	1.5566
594.8	1.64424		594.8	1.76929		594.8	1.84327			594.8	1.82613		594.8	1.78638		594.8	1.55584
594.7	1.64212		594.7	1.76705		594.7	1.8426			594.7	1.82452		594.7	1.78496		594.7	1.55552
594.6	1.64349		594.6	1.76615		594.6	1.84257			594.6	1.82363		594.6	1.7858		594.6	1.55541
594.5	1.64336		594.5	1.76502		594.5	1.84313			594.5	1.82407		594.5	1.78793		594.5	1.55668
594.4	1.64081		594.4	1.76717		594.4	1.84291			594.4	1.82403		594.4	1.78657		594.4	1.55599
594.3	1.63944		594.3	1.76533		594.3	1.83937			594.3	1.82478		594.3	1.78625		594.3	1.55907
594.2	1.64006		594.2	1.76425		594.2	1.83768			594.2	1.82406		594.2	1.78581		594.2	1.55806
594.1	1.64195		594.1	1.76251		594.1	1.83634			594.1	1.82372		594.1	1.78668		594.1	1.55658
594	1.64437		594	1.7614		594	1.83666			594	1.82001		594	1.78532		594	1.55596
593.9	1.64281		593.9	1.76022		593.9	1.83512			593.9	1.82027		593.9	1.78531		593.9	1.55634
593.8	1.64146		593.8	1.75842		593.8	1.83415			593.8	1.81824		593.8	1.78478		593.8	1.55642
593.7	1.64088		593.7	1.75407		593.7	1.83441			593.7	1.81614		593.7	1.78431		593.7	1.55439
593.6	1.64056		593.6	1.75284		593.6	1.83427			593.6	1.81579		593.6	1.78447		593.6	1.5546
593.5	1.63708		593.5	1.75306		593.5	1.83255			593.5	1.81616		593.5	1.78302		593.5	1.55395
593.4	1.63565		593.4	1.75129		593.4	1.83195			593.4	1.815		593.4	1.78282		593.4	1.5506
593.3	1.63422		593.3	1.75154		593.3	1.82926			593.3	1.81413		593.3	1.784		593.3	1.55081
593.2	1.6318		593.2	1.75007		593.2	1.8309			593.2	1.80985		593.2	1.784		593.2	1.54962
593.1	1.63146		593.1	1.75127		593.1	1.82891			593.1	1.80919		593.1	1.78057		593.1	1.548
593	1.63146		593	1.74798		593	1.82934			593	1.80651		593	1.77803		593	1.54551
592.9	1.63045		592.9	1.74281		592.9	1.82876			592.9	1.80372		592.9	1.77602		592.9	1.54718
592.8	1.62668		592.8	1.74106		592.8	1.82778			592.8	1.80156		592.8	1.77095		592.8	1.54533
592.7	1.62287		592.7	1.74061		592.7	1.82703			592.7	1.80098		592.7	1.76975		592.7	1.54525
592.6	1.62392		592.6	1.74186		592.6	1.82538			592.6	1.79825		592.6	1.76856		592.6	1.54375
592.5	1.62214		592.5	1.74288		592.5	1.8252			592.5	1.79612		592.5	1.76859		592.5	1.54334
592.4	1.62229		592.4	1.74083		592.4	1.82414			592.4	1.79322		592.4	1.76612		592.4	1.54217
592.3	1.62141		592.3	1.73914		592.3	1.82227			592.3	1.79249		592.3	1.76427		592.3	1.54257
592.2	1.62005		592.2	1.73938		592.2	1.82058			592.2	1.79076		592.2	1.76119		592.2	1.54347
592.1	1.62141		592.1	1.73915		592.1	1.81763			592.1	1.78692		592.1	1.76109		592.1	1.54149
592	1.61855		592	1.73702		592	1.8185			592	1.78667		592	1.76103		592	1.54099
591.9	1.61919		591.9	1.73556		591.9	1.81917			591.9	1.78797		591.9	1.76075		591.9	1.54071
591.8	1.61907		591.8	1.73385		591.8	1.82055			591.8	1.78697		591.8	1.76023		591.8	1.54073
591.7	1.61901		591.7	1.7328		591.7	1.81914			591.7	1.78416		591.7	1.75437		591.7	1.54131
591.6	1.61972		591.6	1.7304		591.6	1.81895			591.6	1.78406		591.6	1.75493		591.6	1.54327
591.5	1.62074		591.5	1.73122		591.5	1.81778			591.5	1.78263		591.5	1.75296		591.5	1.5424
591.4	1.62001		591.4	1.73034		591.4	1.81629			591.4	1.78522		591.4	1.75096		591.4	1.54091
591.3	1.61951		591.3	1.72784		591.3	1.81683			591.3	1.78362		591.3	1.75168		591.3	1.54006
591.2	1.61963		591.2	1.72823		591.2	1.81611			591.2	1.78373		591.2	1.75202		591.2	1.53985
591.1	1.61955		591.1	1.72556		591.1	1.81421			591.1	1.78332		591.1	1.75185		591.1	1.53892
591	1.61893		591	1.7263		591	1.81228			591	1.78132		591	1.74961		591	1.53804
590.9	1.61807		590.9	1.72488		590.9	1.81073			590.9	1.78138		590.9	1.74774		590.9	1.53593
590.8	1.61545		590.8	1.72681		590.8	1.80993			590.8	1.78159		590.8	1.75024		590.8	1.53394
590.7	1.61583		590.7	1.72595		590.7	1.80714			590.7	1.78375		590.7	1.74888		590.7	1.53285
590.6	1.61222		590.6	1.72741		590.6	1.80636			590.6	1.78521		590.6	1.74909		590.6	1.53249
590.5	1.60857		590.5	1.72671		590.5	1.80665			590.5	1.78524		590.5	1.74892		590.5	1.53332
590.4	1.60691		590.4	1.72697		590.4	1.80424			590.4	1.78341		590.4	1.75071		590.4	1.53457
590.3	1.6063		590.3	1.72658		590.3	1.80293			590.3	1.77982		590.3	1.749		590.3	1.53246
590.2	1.60962		590.2	1.72497		590.2	1.79927			590.2	1.77813		590.2	1.74712		590.2	1.52745
590.1	1.60806		590.1	1.72502		590.1	1.80074			590.1	1.77871		590.1	1.74405		590.1	1.52673
590	1.60747		590	1.72482		590	1.79939			590	1.77927		590	1.74327		590	1.52922
589.9	1.60814		589.9	1.72443		589.9	1.79695			589.9	1.77667		589.9	1.74404		589.9	1.53126
589.8	1.60654		589.8	1.72132		589.8	1.79374			589.8	1.77461		589.8	1.74361		589.8	1.52788
589.7	1.60817		589.7	1.72047		589.7	1.79355			589.7	1.77275		589.7	1.74399		589.7	1.52694
589.6	1.60709		589.6	1.72089		589.6	1.78764			589.6	1.77112		589.6	1.74435		589.6	1.52564
589.5	1.60291		589.5	1.71936		589.5	1.78327			589.5	1.77158		589.5	1.74489		589.5	1.52367
589.4	1.60025		589.4	1.7187		589.4	1.78447			589.4	1.76975		589.4	1.74563		589.4	1.52253
589.3	1.59943		589.3	1.71673		589.3	1.7843			589.3	1.77159		589.3	1.74606		589.3	1.5222
589.2	1.5991		589.2	1.71345		589.2	1.78375			589.2	1.77287		589.2	1.74579		589.2	1.52043
589.1	1.5964		589.1	1.71122		589.1	1.78682			589.1	1.77055		589.1	1.74509		589.1	1.52101
589	1.59483		589	1.71133		589	1.78451			589	1.76826		589	1.74632		589	1.51962
588.9	1.59346		588.9	1.71298		588.9	1.78278			588.9	1.76611		588.9	1.74489		588.9	1.52209
588.8	1.59205		588.8	1.70896		588.8	1.78172			588.8	1.76699		588.8	1.74434		588.8	1.51962
588.7	1.59089		588.7	1.70836		588.7	1.77865			588.7	1.76613		588.7	1.74575		588.7	1.5201
588.6	1.58962		588.6	1.70605		588.6	1.77802			588.6	1.76497		588.6	1.7481		588.6	1.51863
588.5	1.58834		588.5	1.70592		588.5	1.77615			588.5	1.76532		588.5	1.74936		588.5	1.51769
588.4	1.58567		588.4	1.70654		588.4	1.7734			588.4	1.76421		588.4	1.74819		588.4	1.51789
588.3	1.58516		588.3	1.70603		588.3	1.77209			588.3	1.76064		588.3	1.74768		588.3	1.51614
588.2	1.58287		588.2	1.70278		588.2	1.77362			588.2	1.75762		588.2	1.74426		588.2	1.51489
588.1	1.58345		588.1	1.70137		588.1	1.77174			588.1	1.75736		588.1	1.74328		588.1	1.51428
588	1.58207		588	1.70307		588	1.77107			588	1.75646		588	1.74201		588	1.51367
587.9	1.58175		587.9	1.70135		587.9	1.76803			587.9	1.7562		587.9	1.73956		587.9	1.50963
587.8	1.57834		587.8	1.7027		587.8	1.76655			587.8	1.75392		587.8	1.73715		587.8	1.50775
587.7	1.577		587.7	1.70007		587.7	1.76695			587.7	1.75019		587.7	1.7359		587.7	1.507
587.6	1.57552		587.6	1.69872		587.6	1.76772			587.6	1.74934		587.6	1.73461		587.6	1.50524
587.5	1.57404		587.5	1.69853		587.5	1.76733			587.5	1.74986		587.5	1.73336		587.5	1.50276
587.4	1.57221		587.4	1.69884		587.4	1.76547			587.4	1.74688		587.4	1.73093		587.4	1.50254
587.3	1.57161		587.3	1.69634		587.3	1.76668			587.3	1.74834		587.3	1.73023		587.3	1.5017
587.2	1.57041		587.2	1.69461		587.2	1.76601			587.2	1.74763		587.2	1.72935		587.2	1.50131
587.1	1.57043		587.1	1.69263		587.1	1.76717			587.1	1.74681		587.1	1.72948		587.1	1.49975
587	1.57165		587	1.69234		587	1.76467			587	1.74577		587	1.72818		587	1.50171
586.9	1.56935		586.9	1.68763		586.9	1.76352			586.9	1.74264		586.9	1.72727		586.9	1.50118
586.8	1.57021		586.8	1.68499		586.8	1.75958			586.8	1.73857		586.8	1.72751		586.8	1.50049
586.7	1.56811		586.7	1.68384		586.7	1.76053			586.7	1.7367		586.7	1.72653		586.7	1.49801
586.6	1.56805		586.6	1.68253		586.6	1.75952			586.6	1.73449		586.6	1.72537		586.6	1.49682
586.5	1.5666		586.5	1.68255		586.5	1.75723			586.5	1.73445		586.5	1.72356		586.5	1.49897
586.4	1.5651		586.4	1.68063		586.4	1.75653			586.4	1.73201		586.4	1.7254		586.4	1.49972
586.3	1.56209		586.3	1.67899		586.3	1.75515			586.3	1.73147		586.3	1.72504		586.3	1.49818
586.2	1.56276		586.2	1.6802		586.2	1.75478			586.2	1.73075		586.2	1.72127		586.2	1.49627
586.1	1.56115		586.1	1.6783		586.1	1.75273			586.1	1.7316		586.1	1.72275		586.1	1.49323
586	1.56074		586	1.67535		586	1.7512			586	1.72954		586	1.72336		586	1.49153
585.9	1.5579		585.9	1.67456		585.9	1.74779			585.9	1.73005		585.9	1.72162		585.9	1.49073
585.8	1.5549		585.8	1.66803		585.8	1.74954			585.8	1.729		585.8	1.71912		585.8	1.49194
585.7	1.55336		585.7	1.66635		585.7	1.74885			585.7	1.72815		585.7	1.71707		585.7	1.49159
585.6	1.55321		585.6	1.66584		585.6	1.7469			585.6	1.72696		585.6	1.71657		585.6	1.48994
585.5	1.55259		585.5	1.66597		585.5	1.74787			585.5	1.72527		585.5	1.7165		585.5	1.48626
585.4	1.55098		585.4	1.66474		585.4	1.74926			585.4	1.72518		585.4	1.71746		585.4	1.48501
585.3	1.5489		585.3	1.66536		585.3	1.7485			585.3	1.72526		585.3	1.71477		585.3	1.48399
585.2	1.54632		585.2	1.66252		585.2	1.74607			585.2	1.72112		585.2	1.71296		585.2	1.4824
585.1	1.54542		585.1	1.66187		585.1	1.74607			585.1	1.71817		585.1	1.71304		585.1	1.47985
585	1.5418		585	1.66286		585	1.74452			585	1.71755		585	1.7131		585	1.47801
584.9	1.54119		584.9	1.66205		584.9	1.74719			584.9	1.71389		584.9	1.71392		584.9	1.47534
584.8	1.54222		584.8	1.65956		584.8	1.74706			584.8	1.71547		584.8	1.71285		584.8	1.47208
584.7	1.54148		584.7	1.65918		584.7	1.74563			584.7	1.71197		584.7	1.71132		584.7	1.47209
584.6	1.53984		584.6	1.65733		584.6	1.74422			584.6	1.71014		584.6	1.71137		584.6	1.47029
584.5	1.53953		584.5	1.6593		584.5	1.7449			584.5	1.70986		584.5	1.71047		584.5	1.47015
584.4	1.53557		584.4	1.65531		584.4	1.74399			584.4	1.70651		584.4	1.70896		584.4	1.4684
584.3	1.53761		584.3	1.65092		584.3	1.74589			584.3	1.70626		584.3	1.70711		584.3	1.46897
584.2	1.53378		584.2	1.64976		584.2	1.74694			584.2	1.70632		584.2	1.70567		584.2	1.47041
584.1	1.53117		584.1	1.64619		584.1	1.74563			584.1	1.70195		584.1	1.70495		584.1	1.47062
584	1.53026		584	1.64651		584	1.74555			584	1.70007		584	1.70481		584	1.47157
583.9	1.5312		583.9	1.64519		583.9	1.74587			583.9	1.6995		583.9	1.70421		583.9	1.47127
583.8	1.53123		583.8	1.64654		583.8	1.74472			583.8	1.69949		583.8	1.70028		583.8	1.47046
583.7	1.53344		583.7	1.64602		583.7	1.74612			583.7	1.70019		583.7	1.6999		583.7	1.47011
583.6	1.53275		583.6	1.64316		583.6	1.74756			583.6	1.70028		583.6	1.69939		583.6	1.47107
583.5	1.53146		583.5	1.64302		583.5	1.74915			583.5	1.69841		583.5	1.69753		583.5	1.47321
583.4	1.52991		583.4	1.64063		583.4	1.7481			583.4	1.6974		583.4	1.69721		583.4	1.47046
583.3	1.52778		583.3	1.63893		583.3	1.74706			583.3	1.69437		583.3	1.69394		583.3	1.46805
583.2	1.5279		583.2	1.63857		583.2	1.7466			583.2	1.69491		583.2	1.69291		583.2	1.46733
583.1	1.5265		583.1	1.63675		583.1	1.74617			583.1	1.69585		583.1	1.69132		583.1	1.46765
583	1.52392		583	1.636		583	1.74774			583	1.69389		583	1.68863		583	1.46935
582.9	1.52565		582.9	1.63465		582.9	1.75088			582.9	1.69206		582.9	1.68541		582.9	1.47114
582.8	1.52485		582.8	1.63166		582.8	1.74936			582.8	1.68902		582.8	1.68273		582.8	1.46927
582.7	1.51972		582.7	1.62897		582.7	1.74756			582.7	1.68698		582.7	1.68017		582.7	1.46548
582.6	1.51785		582.6	1.62896		582.6	1.74478			582.6	1.68322		582.6	1.6799		582.6	1.46572
582.5	1.51503		582.5	1.62924		582.5	1.74415			582.5	1.6805		582.5	1.67738		582.5	1.46324
582.4	1.51624		582.4	1.62354		582.4	1.74422			582.4	1.67944		582.4	1.67478		582.4	1.46118
582.3	1.51492		582.3	1.61801		582.3	1.74457			582.3	1.67749		582.3	1.67347		582.3	1.45884
582.2	1.51585		582.2	1.6178		582.2	1.74372			582.2	1.67654		582.2	1.67316		582.2	1.45804
582.1	1.51327		582.1	1.61581		582.1	1.74478			582.1	1.67524		582.1	1.67152		582.1	1.45767
582	1.51234		582	1.61468		582	1.74053			582	1.67397		582	1.66668		582	1.46013
581.9	1.51004		581.9	1.61358		581.9	1.74161			581.9	1.67256		581.9	1.66449		581.9	1.46092
581.8	1.50951		581.8	1.61213		581.8	1.74158			581.8	1.67193		581.8	1.66377		581.8	1.45891
581.7	1.50973		581.7	1.61194		581.7	1.74125			581.7	1.6733		581.7	1.6633		581.7	1.45951
581.6	1.50856		581.6	1.61057		581.6	1.74138			581.6	1.6729		581.6	1.66327		581.6	1.45764
581.5	1.50674		581.5	1.61288		581.5	1.73985			581.5	1.67284		581.5	1.6628		581.5	1.45707
581.4	1.50397		581.4	1.61162		581.4	1.74199			581.4	1.67117		581.4	1.66202		581.4	1.45801
581.3	1.5053		581.3	1.61051		581.3	1.74018			581.3	1.67219		581.3	1.66265		581.3	1.45788
581.2	1.50582		581.2	1.60916		581.2	1.74124			581.2	1.67037		581.2	1.66388		581.2	1.45856
581.1	1.50677		581.1	1.60966		581.1	1.7394			581.1	1.6716		581.1	1.66318		581.1	1.45766
581	1.50909		581	1.60855		581	1.73911			581	1.66954		581	1.66342		581	1.45624
580.9	1.50655		580.9	1.6039		580.9	1.74095			580.9	1.66913		580.9	1.66332		580.9	1.454
580.8	1.50548		580.8	1.60229		580.8	1.73781			580.8	1.66882		580.8	1.66019		580.8	1.45277
580.7	1.5038		580.7	1.60184		580.7	1.73611			580.7	1.66702		580.7	1.65743		580.7	1.45404
580.6	1.50274		580.6	1.60169		580.6	1.7337			580.6	1.66441		580.6	1.65554		580.6	1.45608
580.5	1.4998		580.5	1.60113		580.5	1.73219			580.5	1.66494		580.5	1.65308		580.5	1.45554
580.4	1.49858		580.4	1.60223		580.4	1.73205			580.4	1.66703		580.4	1.65272		580.4	1.45482
580.3	1.49803		580.3	1.60117		580.3	1.73478			580.3	1.66637		580.3	1.64969		580.3	1.45484
580.2	1.49807		580.2	1.60122		580.2	1.73294			580.2	1.66852		580.2	1.64848		580.2	1.4544
580.1	1.49735		580.1	1.59979		580.1	1.73126			580.1	1.66511		580.1	1.64643		580.1	1.45244
580	1.49664		580	1.60155		580	1.73087			580	1.66327		580	1.64608		580	1.45083
579.9	1.49575		579.9	1.60234		579.9	1.73017			579.9	1.66325		579.9	1.64491		579.9	1.44769
579.8	1.49585		579.8	1.60297		579.8	1.72989			579.8	1.66025		579.8	1.64465		579.8	1.44927
579.7	1.49597		579.7	1.6012		579.7	1.72902			579.7	1.65907		579.7	1.6446		579.7	1.44681
579.6	1.49804		579.6	1.59987		579.6	1.72927			579.6	1.65844		579.6	1.6416		579.6	1.4483
579.5	1.49889		579.5	1.59903		579.5	1.72858			579.5	1.66007		579.5	1.63724		579.5	1.44658
579.4	1.49934		579.4	1.59902		579.4	1.72684			579.4	1.65913		579.4	1.63656		579.4	1.44523
579.3	1.50019		579.3	1.59927		579.3	1.72491			579.3	1.65697		579.3	1.6384		579.3	1.44578
579.2	1.49856		579.2	1.59843		579.2	1.72301			579.2	1.65744		579.2	1.64001		579.2	1.44492
579.1	1.49851		579.1	1.59507		579.1	1.72524			579.1	1.65654		579.1	1.63926		579.1	1.44316
579	1.4955		579	1.59274		579	1.72222			579	1.6562		579	1.63783		579	1.44335
578.9	1.49603		578.9	1.59187		578.9	1.71838			578.9	1.65618		578.9	1.63353		578.9	1.4436
578.8	1.49705		578.8	1.58964		578.8	1.72			578.8	1.65536		578.8	1.63272		578.8	1.44251
578.7	1.49477		578.7	1.58762		578.7	1.71951			578.7	1.65601		578.7	1.63352		578.7	1.4447
578.6	1.49269		578.6	1.58595		578.6	1.71457			578.6	1.65588		578.6	1.63372		578.6	1.44785
578.5	1.49133		578.5	1.58416		578.5	1.71393			578.5	1.6573		578.5	1.6328		578.5	1.44668
578.4	1.49196		578.4	1.58351		578.4	1.71157			578.4	1.6555		578.4	1.63243		578.4	1.44429
578.3	1.4921		578.3	1.58385		578.3	1.71063			578.3	1.65313		578.3	1.63222		578.3	1.44615
578.2	1.49119		578.2	1.58266		578.2	1.70946			578.2	1.65323		578.2	1.63208		578.2	1.44241
578.1	1.49221		578.1	1.58141		578.1	1.70789			578.1	1.65473		578.1	1.63006		578.1	1.44246
578	1.49068		578	1.57856		578	1.70564			578	1.6526		578	1.62624		578	1.43987
577.9	1.4906		577.9	1.57885		577.9	1.70532			577.9	1.65237		577.9	1.628		577.9	1.43733
577.8	1.49096		577.8	1.58054		577.8	1.70422			577.8	1.65095		577.8	1.63007		577.8	1.43717
577.7	1.49277		577.7	1.57878		577.7	1.70151			577.7	1.64757		577.7	1.63062		577.7	1.43426
577.6	1.49603		577.6	1.57499		577.6	1.70064			577.6	1.64945		577.6	1.62825		577.6	1.4347
577.5	1.49481		577.5	1.57413		577.5	1.69993			577.5	1.65031		577.5	1.62871		577.5	1.43009
577.4	1.49548		577.4	1.57378		577.4	1.69639			577.4	1.64889		577.4	1.62951		577.4	1.43067
577.3	1.49307		577.3	1.57088		577.3	1.69582			577.3	1.64915		577.3	1.62838		577.3	1.42933
577.2	1.491		577.2	1.56868		577.2	1.69509			577.2	1.64724		577.2	1.62679		577.2	1.4276
577.1	1.48899		577.1	1.56828		577.1	1.69545			577.1	1.64847		577.1	1.62659		577.1	1.42844
577	1.48972		577	1.56587		577	1.69484			577	1.64839		577	1.62984		577	1.42418
576.9	1.48908		576.9	1.56344		576.9	1.69505			576.9	1.64778		576.9	1.62849		576.9	1.42492
576.8	1.49024		576.8	1.56285		576.8	1.69512			576.8	1.64807		576.8	1.629		576.8	1.42501
576.7	1.48994		576.7	1.56361		576.7	1.69486			576.7	1.64776		576.7	1.62958		576.7	1.42344
576.6	1.48986		576.6	1.56397		576.6	1.69316			576.6	1.64337		576.6	1.62959		576.6	1.42296
576.5	1.49086		576.5	1.56266		576.5	1.69142			576.5	1.64299		576.5	1.62717		576.5	1.42253
576.4	1.49131		576.4	1.56266		576.4	1.68873			576.4	1.64197		576.4	1.62613		576.4	1.42013
576.3	1.48748		576.3	1.56209		576.3	1.68737			576.3	1.63943		576.3	1.62538		576.3	1.41907
576.2	1.4862		576.2	1.56089		576.2	1.68292			576.2	1.63986		576.2	1.62822		576.2	1.41935
576.1	1.48866		576.1	1.55935		576.1	1.68339			576.1	1.64048		576.1	1.62528		576.1	1.41903
576	1.48621		576	1.55691		576	1.68291			576	1.64024		576	1.6243		576	1.41873
575.9	1.4866		575.9	1.55582		575.9	1.67788			575.9	1.64		575.9	1.62496		575.9	1.41878
575.8	1.48733		575.8	1.55594		575.8	1.67786			575.8	1.63984		575.8	1.62336		575.8	1.42075
575.7	1.48717		575.7	1.55689		575.7	1.67746			575.7	1.64293		575.7	1.62139		575.7	1.42015
575.6	1.48431		575.6	1.55302		575.6	1.67393			575.6	1.64261		575.6	1.6193		575.6	1.42156
575.5	1.48519		575.5	1.55408		575.5	1.67373			575.5	1.64091		575.5	1.61891		575.5	1.42068
575.4	1.48281		575.4	1.55613		575.4	1.67271			575.4	1.64018		575.4	1.62022		575.4	1.41932
575.3	1.48392		575.3	1.55519		575.3	1.67046			575.3	1.63966		575.3	1.6203		575.3	1.4183
575.2	1.48563		575.2	1.55369		575.2	1.66847			575.2	1.64022		575.2	1.62001		575.2	1.4173
575.1	1.48734		575.1	1.55236		575.1	1.6687			575.1	1.63808		575.1	1.62041		575.1	1.41703
575	1.48652		575	1.55173		575	1.66608			575	1.63562		575	1.61813		575	1.41633
574.9	1.48594		574.9	1.54973		574.9	1.66595			574.9	1.63374		574.9	1.6176		574.9	1.41343
574.8	1.48489		574.8	1.54755		574.8	1.66324			574.8	1.63231		574.8	1.61835		574.8	1.41295
574.7	1.48241		574.7	1.54461		574.7	1.66418			574.7	1.63201		574.7	1.61655		574.7	1.41277
574.6	1.47944		574.6	1.54533		574.6	1.66091			574.6	1.63226		574.6	1.61693		574.6	1.41037
574.5	1.47814		574.5	1.54482		574.5	1.65987			574.5	1.63148		574.5	1.61388		574.5	1.40786
574.4	1.47588		574.4	1.54363		574.4	1.65966			574.4	1.62994		574.4	1.61183		574.4	1.40828
574.3	1.47309		574.3	1.54394		574.3	1.65909			574.3	1.62778		574.3	1.6114		574.3	1.40856
574.2	1.47079		574.2	1.54294		574.2	1.65875			574.2	1.62793		574.2	1.61319		574.2	1.40872
574.1	1.4722		574.1	1.54203		574.1	1.66039			574.1	1.6271		574.1	1.61362		574.1	1.40714
574	1.4751		574	1.53989		574	1.65899			574	1.62739		574	1.61386		574	1.40234
573.9	1.47409		573.9	1.54006		573.9	1.65909			573.9	1.62674		573.9	1.61376		573.9	1.40177
573.8	1.47358		573.8	1.53716		573.8	1.65736			573.8	1.62627		573.8	1.61098		573.8	1.40201
573.7	1.4745		573.7	1.53693		573.7	1.65442			573.7	1.62433		573.7	1.61156		573.7	1.3991
573.6	1.47308		573.6	1.5365		573.6	1.65588			573.6	1.62558		573.6	1.61003		573.6	1.3996
573.5	1.47317		573.5	1.53478		573.5	1.65591			573.5	1.62275		573.5	1.60933		573.5	1.4008
573.4	1.47094		573.4	1.53097		573.4	1.65354			573.4	1.6236		573.4	1.60705		573.4	1.40013
573.3	1.47195		573.3	1.52859		573.3	1.65145			573.3	1.62356		573.3	1.60555		573.3	1.40079
573.2	1.47195		573.2	1.52722		573.2	1.64991			573.2	1.62531		573.2	1.60297		573.2	1.40069
573.1	1.46959		573.1	1.52732		573.1	1.64771			573.1	1.62297		573.1	1.60208		573.1	1.39886
573	1.46733		573	1.52805		573	1.64803			573	1.61855		573	1.60308		573	1.39898
572.9	1.46655		572.9	1.52752		572.9	1.64736			572.9	1.6172		572.9	1.60562		572.9	1.39901
572.8	1.46881		572.8	1.52424		572.8	1.64572			572.8	1.61607		572.8	1.60442		572.8	1.39794
572.7	1.4671		572.7	1.52446		572.7	1.64373			572.7	1.61694		572.7	1.60353		572.7	1.39406
572.6	1.46687		572.6	1.52582		572.6	1.64267			572.6	1.61484		572.6	1.60009		572.6	1.39485
572.5	1.46659		572.5	1.52765		572.5	1.63987			572.5	1.61359		572.5	1.59912		572.5	1.39389
572.4	1.46624		572.4	1.52673		572.4	1.63872			572.4	1.61208		572.4	1.599		572.4	1.39301
572.3	1.46537		572.3	1.52488		572.3	1.63855			572.3	1.6112		572.3	1.59859		572.3	1.39269
572.2	1.46432		572.2	1.52382		572.2	1.63558			572.2	1.61014		572.2	1.60023		572.2	1.39263
572.1	1.46379		572.1	1.52447		572.1	1.63485			572.1	1.60968		572.1	1.60012		572.1	1.38996
572	1.46413		572	1.52553		572	1.63502			572	1.60836		572	1.59953		572	1.3874
571.9	1.46428		571.9	1.52314		571.9	1.63673			571.9	1.60811		571.9	1.59679		571.9	1.38612
571.8	1.46197		571.8	1.52201		571.8	1.63376			571.8	1.60873		571.8	1.59428		571.8	1.3835
571.7	1.46068		571.7	1.52072		571.7	1.63107			571.7	1.60767		571.7	1.59191		571.7	1.38309
571.6	1.46008		571.6	1.51986		571.6	1.63218			571.6	1.60709		571.6	1.58956		571.6	1.38592
571.5	1.45617		571.5	1.52073		571.5	1.62938			571.5	1.60523		571.5	1.59161		571.5	1.38278
571.4	1.45402		571.4	1.51883		571.4	1.63036			571.4	1.60457		571.4	1.59099		571.4	1.38451
571.3	1.45249		571.3	1.51653		571.3	1.62928			571.3	1.60493		571.3	1.58574		571.3	1.38535
571.2	1.45018		571.2	1.5154		571.2	1.62757			571.2	1.60505		571.2	1.58648		571.2	1.38427
571.1	1.4479		571.1	1.513		571.1	1.62569			571.1	1.60539		571.1	1.58412		571.1	1.3849
571	1.44515		571	1.5118		571	1.62685			571	1.60178		571	1.58211		571	1.38372
570.9	1.44616		570.9	1.50965		570.9	1.62664			570.9	1.6025		570.9	1.5814		570.9	1.38384
570.8	1.44473		570.8	1.50941		570.8	1.62678			570.8	1.60245		570.8	1.57933		570.8	1.38229
570.7	1.44678		570.7	1.50861		570.7	1.62493			570.7	1.60034		570.7	1.57895		570.7	1.38142
570.6	1.44581		570.6	1.50845		570.6	1.62062			570.6	1.59745		570.6	1.58049		570.6	1.38025
570.5	1.44304		570.5	1.50634		570.5	1.61945			570.5	1.59609		570.5	1.57989		570.5	1.38135
570.4	1.44378		570.4	1.506		570.4	1.6183			570.4	1.5948		570.4	1.57886		570.4	1.38196
570.3	1.44101		570.3	1.50704		570.3	1.61696			570.3	1.59269		570.3	1.57666		570.3	1.38155
570.2	1.43579		570.2	1.50474		570.2	1.61234			570.2	1.58997		570.2	1.57508		570.2	1.38088
570.1	1.43553		570.1	1.50207		570.1	1.61135			570.1	1.59105		570.1	1.57414		570.1	1.38201
570	1.43353		570	1.49811		570	1.61126			570	1.59238		570	1.57686		570	1.38146
569.9	1.434		569.9	1.49865		569.9	1.61066			569.9	1.59051		569.9	1.57599		569.9	1.38087
569.8	1.43269		569.8	1.49698		569.8	1.61099			569.8	1.59103		569.8	1.57468		569.8	1.37831
569.7	1.43391		569.7	1.49773		569.7	1.61275			569.7	1.59147		569.7	1.57219		569.7	1.37929
569.6	1.4346		569.6	1.49667		569.6	1.6128			569.6	1.59		569.6	1.57364		569.6	1.37859
569.5	1.43563		569.5	1.49607		569.5	1.61154			569.5	1.58924		569.5	1.57504		569.5	1.38127
569.4	1.43422		569.4	1.49638		569.4	1.61227			569.4	1.58843		569.4	1.57223		569.4	1.37911
569.3	1.4328		569.3	1.49507		569.3	1.61047			569.3	1.5871		569.3	1.57452		569.3	1.37768
569.2	1.43191		569.2	1.49349		569.2	1.6087			569.2	1.58318		569.2	1.57584		569.2	1.37701
569.1	1.43165		569.1	1.49414		569.1	1.60887			569.1	1.58102		569.1	1.5765		569.1	1.37472
569	1.43328		569	1.49364		569	1.60773			569	1.58003		569	1.5757		569	1.37292
568.9	1.43051		568.9	1.49088		568.9	1.60429			568.9	1.57938		568.9	1.57304		568.9	1.37159
568.8	1.42945		568.8	1.48819		568.8	1.60609			568.8	1.57931		568.8	1.57056		568.8	1.37071
568.7	1.42683		568.7	1.48917		568.7	1.60583			568.7	1.57834		568.7	1.56985		568.7	1.36971
568.6	1.42654		568.6	1.48784		568.6	1.6015			568.6	1.57862		568.6	1.56743		568.6	1.36858
568.5	1.4232		568.5	1.48762		568.5	1.60012			568.5	1.5788		568.5	1.56728		568.5	1.36955
568.4	1.42305		568.4	1.48404		568.4	1.60151			568.4	1.57784		568.4	1.56644		568.4	1.37031
568.3	1.42486		568.3	1.48201		568.3	1.6012			568.3	1.57823		568.3	1.56489		568.3	1.37134
568.2	1.42628		568.2	1.48185		568.2	1.60061			568.2	1.57767		568.2	1.56446		568.2	1.37128
568.1	1.42838		568.1	1.48174		568.1	1.6004			568.1	1.57563		568.1	1.56349		568.1	1.37221
568	1.42893		568	1.47962		568	1.60098			568	1.57314		568	1.56485		568	1.37113
567.9	1.42724		567.9	1.47806		567.9	1.60004			567.9	1.57371		567.9	1.56387		567.9	1.37041
567.8	1.42779		567.8	1.47632		567.8	1.59675			567.8	1.57297		567.8	1.56288		567.8	1.37065
567.7	1.42834		567.7	1.47492		567.7	1.59608			567.7	1.57241		567.7	1.56174		567.7	1.36842
567.6	1.42915		567.6	1.47656		567.6	1.59337			567.6	1.57064		567.6	1.56262		567.6	1.36584
567.5	1.4292		567.5	1.47603		567.5	1.59285			567.5	1.56792		567.5	1.56101		567.5	1.36699
567.4	1.42906		567.4	1.47356		567.4	1.59205			567.4	1.5662		567.4	1.55849		567.4	1.36577
567.3	1.42872		567.3	1.47485		567.3	1.59273			567.3	1.56367		567.3	1.55688		567.3	1.36313
567.2	1.42585		567.2	1.47314		567.2	1.59268			567.2	1.56374		567.2	1.55622		567.2	1.36394
567.1	1.42374		567.1	1.47013		567.1	1.59348			567.1	1.5625		567.1	1.55598		567.1	1.35917
567	1.42122		567	1.46794		567	1.59007			567	1.56376		567	1.55594		567	1.35618
566.9	1.42078		566.9	1.46984		566.9	1.58946			566.9	1.56383		566.9	1.55585		566.9	1.35648
566.8	1.41918		566.8	1.46953		566.8	1.5899			566.8	1.56288		566.8	1.55687		566.8	1.35548
566.7	1.41865		566.7	1.46548		566.7	1.58711			566.7	1.56001		566.7	1.55549		566.7	1.35676
566.6	1.4206		566.6	1.4657		566.6	1.58691			566.6	1.56048		566.6	1.55406		566.6	1.35815
566.5	1.42198		566.5	1.46212		566.5	1.58714			566.5	1.5623		566.5	1.5522		566.5	1.35783
566.4	1.42186		566.4	1.46064		566.4	1.58512			566.4	1.56256		566.4	1.55202		566.4	1.35629
566.3	1.4202		566.3	1.46001		566.3	1.58365			566.3	1.56122		566.3	1.55119		566.3	1.35778
566.2	1.41714		566.2	1.45974		566.2	1.58542			566.2	1.55849		566.2	1.54856		566.2	1.35634
566.1	1.41599		566.1	1.45855		566.1	1.58508			566.1	1.55981		566.1	1.54883		566.1	1.35728
566	1.41239		566	1.45725		566	1.58679			566	1.55862		566	1.54907		566	1.35606
565.9	1.41317		565.9	1.45683		565.9	1.58588			565.9	1.55856		565.9	1.5491		565.9	1.35627
565.8	1.41263		565.8	1.45901		565.8	1.58772			565.8	1.55853		565.8	1.547		565.8	1.35589
565.7	1.41421		565.7	1.45863		565.7	1.58715			565.7	1.55848		565.7	1.54584		565.7	1.35489
565.6	1.41317		565.6	1.45867		565.6	1.58844			565.6	1.55835		565.6	1.54399		565.6	1.3529
565.5	1.41435		565.5	1.45464		565.5	1.5856			565.5	1.55588		565.5	1.54247		565.5	1.35369
565.4	1.41307		565.4	1.45425		565.4	1.58478			565.4	1.55426		565.4	1.54214		565.4	1.35164
565.3	1.41121		565.3	1.45469		565.3	1.58392			565.3	1.55375		565.3	1.5426		565.3	1.35207
565.2	1.41124		565.2	1.45403		565.2	1.58284			565.2	1.55158		565.2	1.5428		565.2	1.3505
565.1	1.41081		565.1	1.45419		565.1	1.58218			565.1	1.54881		565.1	1.54398		565.1	1.35005
565	1.41042		565	1.45253		565	1.58101			565	1.54907		565	1.54118		565	1.34763
564.9	1.41129		564.9	1.45211		564.9	1.58199			564.9	1.55029		564.9	1.5399		564.9	1.34696
564.8	1.41357		564.8	1.45184		564.8	1.57969			564.8	1.54976		564.8	1.5393		564.8	1.3456
564.7	1.41253		564.7	1.45096		564.7	1.57689			564.7	1.5485		564.7	1.5389		564.7	1.34396
564.6	1.4118		564.6	1.45047		564.6	1.57511			564.6	1.54558		564.6	1.53608		564.6	1.34189
564.5	1.41117		564.5	1.45155		564.5	1.57504			564.5	1.5434		564.5	1.53662		564.5	1.34027
564.4	1.41181		564.4	1.44996		564.4	1.57277			564.4	1.54559		564.4	1.53413		564.4	1.34063
564.3	1.40845		564.3	1.45089		564.3	1.57369			564.3	1.54368		564.3	1.53046		564.3	1.34022
564.2	1.40948		564.2	1.45034		564.2	1.57133			564.2	1.54124		564.2	1.52953		564.2	1.33804
564.1	1.40918		564.1	1.45048		564.1	1.57085			564.1	1.54286		564.1	1.52979		564.1	1.33721
564	1.41051		564	1.45082		564	1.57118			564	1.54328		564	1.52671		564	1.33793
563.9	1.4073		563.9	1.4498		563.9	1.57137			563.9	1.54187		563.9	1.52506		563.9	1.33723
563.8	1.40746		563.8	1.44719		563.8	1.57058			563.8	1.53981		563.8	1.52329		563.8	1.33687
563.7	1.40676		563.7	1.44481		563.7	1.57026			563.7	1.54014		563.7	1.52222		563.7	1.33606
563.6	1.4089		563.6	1.44236		563.6	1.57245			563.6	1.54229		563.6	1.52277		563.6	1.33485
563.5	1.40943		563.5	1.44251		563.5	1.5717			563.5	1.54321		563.5	1.52188		563.5	1.33328
563.4	1.40808		563.4	1.44201		563.4	1.57143			563.4	1.54349		563.4	1.51894		563.4	1.33245
563.3	1.40741		563.3	1.44245		563.3	1.57139			563.3	1.54229		563.3	1.51571		563.3	1.33225
563.2	1.40741		563.2	1.43971		563.2	1.56997			563.2	1.54104		563.2	1.51524		563.2	1.33286
563.1	1.40774		563.1	1.44018		563.1	1.5682			563.1	1.53954		563.1	1.51606		563.1	1.33267
563	1.40608		563	1.43911		563	1.56723			563	1.53772		563	1.51355		563	1.33111
562.9	1.40561		562.9	1.44077		562.9	1.56413			562.9	1.53571		562.9	1.51292		562.9	1.32963
562.8	1.40394		562.8	1.44167		562.8	1.56357			562.8	1.53361		562.8	1.51019		562.8	1.32926
562.7	1.40309		562.7	1.43787		562.7	1.56234			562.7	1.53466		562.7	1.50997		562.7	1.33062
562.6	1.40183		562.6	1.43914		562.6	1.56322			562.6	1.53382		562.6	1.50669		562.6	1.32946
562.5	1.401		562.5	1.44168		562.5	1.56222			562.5	1.53366		562.5	1.50485		562.5	1.32843
562.4	1.39855		562.4	1.44089		562.4	1.5598			562.4	1.53454		562.4	1.50391		562.4	1.32862
562.3	1.39464		562.3	1.44005		562.3	1.55838			562.3	1.53535		562.3	1.50467		562.3	1.32741
562.2	1.39548		562.2	1.43982		562.2	1.56047			562.2	1.53366		562.2	1.50463		562.2	1.32646
562.1	1.39728		562.1	1.43895		562.1	1.56089			562.1	1.53276		562.1	1.50619		562.1	1.32498
562	1.39788		562	1.43718		562	1.55993			562	1.53249		562	1.50517		562	1.32396
561.9	1.39513		561.9	1.43664		561.9	1.56241			561.9	1.52803		561.9	1.50568		561.9	1.32592
561.8	1.39597		561.8	1.43606		561.8	1.56275			561.8	1.52693		561.8	1.50569		561.8	1.32691
561.7	1.39694		561.7	1.43672		561.7	1.56034			561.7	1.52741		561.7	1.50474		561.7	1.32611
561.6	1.39512		561.6	1.43778		561.6	1.55865			561.6	1.52754		561.6	1.50418		561.6	1.32451
561.5	1.39363		561.5	1.4356		561.5	1.55945			561.5	1.52314		561.5	1.50288		561.5	1.32343
561.4	1.39036		561.4	1.43428		561.4	1.55745			561.4	1.52115		561.4	1.50091		561.4	1.32065
561.3	1.39077		561.3	1.43176		561.3	1.55588			561.3	1.52355		561.3	1.49951		561.3	1.32042
561.2	1.38779		561.2	1.42895		561.2	1.55449			561.2	1.52349		561.2	1.4999		561.2	1.32047
561.1	1.3855		561.1	1.42837		561.1	1.55415			561.1	1.5227		561.1	1.49707		561.1	1.3213
561	1.38651		561	1.43036		561	1.5532			561	1.52096		561	1.49527		561	1.32021
560.9	1.3847		560.9	1.42866		560.9	1.55325			560.9	1.52062		560.9	1.49506		560.9	1.32151
560.8	1.38051		560.8	1.4254		560.8	1.55342			560.8	1.52145		560.8	1.49317		560.8	1.31851
560.7	1.38027		560.7	1.4253		560.7	1.55426			560.7	1.52235		560.7	1.49388		560.7	1.31576
560.6	1.37734		560.6	1.42542		560.6	1.55291			560.6	1.52284		560.6	1.49485		560.6	1.31885
560.5	1.37666		560.5	1.42422		560.5	1.55206			560.5	1.52421		560.5	1.49504		560.5	1.3181
560.4	1.37642		560.4	1.42511		560.4	1.54984			560.4	1.52397		560.4	1.49462		560.4	1.3191
560.3	1.37817		560.3	1.4255		560.3	1.5483			560.3	1.52193		560.3	1.494		560.3	1.31976
560.2	1.37899		560.2	1.42499		560.2	1.54956			560.2	1.52028		560.2	1.49189		560.2	1.31807
560.1	1.37679		560.1	1.42378		560.1	1.54844			560.1	1.51771		560.1	1.49123		560.1	1.31718
560	1.37541		560	1.42221		560	1.54796			560	1.51512		560	1.48893		560	1.31629
559.9	1.37476		559.9	1.42104		559.9	1.54909			559.9	1.51694		559.9	1.49076		559.9	1.3157
559.8	1.37256		559.8	1.41834		559.8	1.54942			559.8	1.51724		559.8	1.49115		559.8	1.31318
559.7	1.37026		559.7	1.41948		559.7	1.54839			559.7	1.5175		559.7	1.48892		559.7	1.31303
559.6	1.3677		559.6	1.41789		559.6	1.5485			559.6	1.51788		559.6	1.48784		559.6	1.31441
559.5	1.36682		559.5	1.4177		559.5	1.54722			559.5	1.5177		559.5	1.48728		559.5	1.31258
559.4	1.3666		559.4	1.41752		559.4	1.54674			559.4	1.51856		559.4	1.48657		559.4	1.31107
559.3	1.36563		559.3	1.41574		559.3	1.5452			559.3	1.51574		559.3	1.48586		559.3	1.31077
559.2	1.36994		559.2	1.41259		559.2	1.54566			559.2	1.51549		559.2	1.48459		559.2	1.30914
559.1	1.36702		559.1	1.40996		559.1	1.54728			559.1	1.51482		559.1	1.4843		559.1	1.30852
559	1.36795		559	1.40664		559	1.54326			559	1.51461		559	1.48249		559	1.30786
558.9	1.36429		558.9	1.40633		558.9	1.54277			558.9	1.51267		558.9	1.48403		558.9	1.30817
558.8	1.36656		558.8	1.40413		558.8	1.54077			558.8	1.50903		558.8	1.48275		558.8	1.30652
558.7	1.36469		558.7	1.40337		558.7	1.53828			558.7	1.50951		558.7	1.48307		558.7	1.30394
558.6	1.36536		558.6	1.40207		558.6	1.53912			558.6	1.51006		558.6	1.48221		558.6	1.30525
558.5	1.36649		558.5	1.40234		558.5	1.53795			558.5	1.5076		558.5	1.47964		558.5	1.30621
558.4	1.36631		558.4	1.40083		558.4	1.53775			558.4	1.50941		558.4	1.47814		558.4	1.3065
558.3	1.3672		558.3	1.40028		558.3	1.53633			558.3	1.50987		558.3	1.47849		558.3	1.30601
558.2	1.36725		558.2	1.39886		558.2	1.53461			558.2	1.508		558.2	1.47647		558.2	1.30613
558.1	1.36701		558.1	1.39616		558.1	1.5336			558.1	1.50559		558.1	1.47544		558.1	1.30519
558	1.36573		558	1.39426		558	1.53606			558	1.5042		558	1.47342		558	1.30574
557.9	1.36483		557.9	1.39059		557.9	1.53564			557.9	1.50425		557.9	1.47367		557.9	1.30753
557.8	1.36374		557.8	1.39047		557.8	1.53442			557.8	1.50426		557.8	1.47496		557.8	1.30331
557.7	1.36141		557.7	1.38797		557.7	1.53378			557.7	1.50013		557.7	1.47673		557.7	1.30178
557.6	1.36125		557.6	1.38497		557.6	1.53258			557.6	1.49772		557.6	1.47546		557.6	1.30301
557.5	1.36134		557.5	1.38382		557.5	1.53327			557.5	1.49676		557.5	1.47598		557.5	1.30289
557.4	1.35936		557.4	1.38139		557.4	1.53094			557.4	1.49628		557.4	1.47571		557.4	1.30369
557.3	1.35874		557.3	1.3797		557.3	1.53212			557.3	1.49699		557.3	1.47674		557.3	1.3026
557.2	1.3601		557.2	1.37733		557.2	1.53054			557.2	1.49697		557.2	1.4782		557.2	1.30126
557.1	1.35878		557.1	1.37872		557.1	1.52864			557.1	1.49815		557.1	1.47708		557.1	1.30013
557	1.35932		557	1.37801		557	1.52658			557	1.4968		557	1.47616		557	1.2993
556.9	1.35909		556.9	1.37903		556.9	1.5243			556.9	1.49686		556.9	1.47636		556.9	1.29694
556.8	1.35804		556.8	1.379		556.8	1.52442			556.8	1.49352		556.8	1.47578		556.8	1.29749
556.7	1.3583		556.7	1.37843		556.7	1.52358			556.7	1.49157		556.7	1.47501		556.7	1.29531
556.6	1.35877		556.6	1.37824		556.6	1.52274			556.6	1.48938		556.6	1.47736		556.6	1.29309
556.5	1.35675		556.5	1.37855		556.5	1.52408			556.5	1.489		556.5	1.47604		556.5	1.29304
556.4	1.3562		556.4	1.37557		556.4	1.52537			556.4	1.48965		556.4	1.47486		556.4	1.29098
556.3	1.35516		556.3	1.37282		556.3	1.52536			556.3	1.48968		556.3	1.47409		556.3	1.29136
556.2	1.35421		556.2	1.37221		556.2	1.52768			556.2	1.49233		556.2	1.47432		556.2	1.29014
556.1	1.3527		556.1	1.3686		556.1	1.52771			556.1	1.4916		556.1	1.47321		556.1	1.2878
556	1.35269		556	1.36881		556	1.52819			556	1.49152		556	1.4734		556	1.28619
555.9	1.35312		555.9	1.36685		555.9	1.52605			555.9	1.4921		555.9	1.47567		555.9	1.28599
555.8	1.35151		555.8	1.36402		555.8	1.52447			555.8	1.49218		555.8	1.47271		555.8	1.28387
555.7	1.35466		555.7	1.36144		555.7	1.5253			555.7	1.4932		555.7	1.47135		555.7	1.2832
555.6	1.35377		555.6	1.36169		555.6	1.5238			555.6	1.49352		555.6	1.47043		555.6	1.28458
555.5	1.35288		555.5	1.35901		555.5	1.52195			555.5	1.49161		555.5	1.46773		555.5	1.28422
555.4	1.35164		555.4	1.35929		555.4	1.52154			555.4	1.48912		555.4	1.4641		555.4	1.28412
555.3	1.35001		555.3	1.35966		555.3	1.51907			555.3	1.48933		555.3	1.46438		555.3	1.28413
555.2	1.35085		555.2	1.35769		555.2	1.51566			555.2	1.49048		555.2	1.461		555.2	1.28195
555.1	1.35128		555.1	1.35621		555.1	1.51541			555.1	1.48712		555.1	1.46126		555.1	1.27779
555	1.35094		555	1.35437		555	1.51457			555	1.48615		555	1.46046		555	1.27786
554.9	1.3517		554.9	1.35558		554.9	1.51273			554.9	1.48831		554.9	1.45932		554.9	1.27915
554.8	1.3526		554.8	1.35565		554.8	1.51094			554.8	1.48855		554.8	1.45805		554.8	1.28065
554.7	1.35095		554.7	1.35451		554.7	1.50961			554.7	1.48753		554.7	1.45876		554.7	1.27941
554.6	1.35264		554.6	1.35586		554.6	1.5089			554.6	1.48666		554.6	1.45922		554.6	1.28057
554.5	1.35368		554.5	1.35506		554.5	1.5081			554.5	1.48523		554.5	1.46044		554.5	1.27778
554.4	1.35208		554.4	1.35347		554.4	1.50822			554.4	1.48477		554.4	1.45892		554.4	1.27705
554.3	1.35162		554.3	1.35147		554.3	1.50684			554.3	1.48434		554.3	1.45867		554.3	1.27495
554.2	1.35317		554.2	1.35421		554.2	1.5058			554.2	1.48427		554.2	1.45599		554.2	1.27579
554.1	1.35209		554.1	1.35297		554.1	1.50596			554.1	1.48289		554.1	1.45417		554.1	1.27568
554	1.35397		554	1.35151		554	1.50514			554	1.48308		554	1.45344		554	1.27656
553.9	1.3536		553.9	1.35063		553.9	1.50359			553.9	1.48334		553.9	1.45226		553.9	1.27438
553.8	1.35151		553.8	1.35109		553.8	1.50321			553.8	1.48329		553.8	1.4518		553.8	1.27368
553.7	1.35065		553.7	1.34918		553.7	1.50263			553.7	1.48217		553.7	1.45198		553.7	1.27512
553.6	1.35244		553.6	1.34805		553.6	1.49965			553.6	1.48275		553.6	1.45272		553.6	1.27522
553.5	1.3526		553.5	1.34645		553.5	1.49724			553.5	1.48419		553.5	1.45397		553.5	1.27344
553.4	1.35318		553.4	1.34925		553.4	1.49656			553.4	1.48392		553.4	1.45295		553.4	1.27409
553.3	1.35117		553.3	1.3513		553.3	1.49671			553.3	1.48269		553.3	1.45325		553.3	1.27358
553.2	1.35138		553.2	1.34986		553.2	1.49367			553.2	1.47998		553.2	1.45424		553.2	1.27335
553.1	1.35429		553.1	1.34985		553.1	1.49258			553.1	1.48107		553.1	1.45406		553.1	1.27118
553	1.35368		553	1.35084		553	1.49204			553	1.47973		553	1.45305		553	1.27053
552.9	1.35314		552.9	1.35035		552.9	1.49283			552.9	1.47715		552.9	1.45253		552.9	1.27031
552.8	1.35441		552.8	1.3524		552.8	1.49352			552.8	1.47615		552.8	1.45149		552.8	1.26996
552.7	1.35236		552.7	1.35347		552.7	1.49269			552.7	1.47624		552.7	1.45206		552.7	1.26854
552.6	1.35259		552.6	1.35281		552.6	1.49121			552.6	1.47469		552.6	1.4503		552.6	1.26736
552.5	1.35035		552.5	1.35289		552.5	1.49273			552.5	1.47295		552.5	1.4528		552.5	1.2657
552.4	1.35212		552.4	1.35236		552.4	1.49315			552.4	1.47265		552.4	1.45036		552.4	1.26458
552.3	1.34996		552.3	1.35361		552.3	1.49238			552.3	1.47206		552.3	1.44891		552.3	1.26551
552.2	1.35069		552.2	1.35302		552.2	1.49118			552.2	1.47249		552.2	1.44862		552.2	1.26559
552.1	1.34825		552.1	1.35217		552.1	1.49152			552.1	1.47142		552.1	1.44996		552.1	1.26447
552	1.3467		552	1.35047		552	1.49			552	1.47024		552	1.44964		552	1.26457
551.9	1.34571		551.9	1.34885		551.9	1.49109			551.9	1.4689		551.9	1.44881		551.9	1.26628
551.8	1.34471		551.8	1.34939		551.8	1.49264			551.8	1.47065		551.8	1.44647		551.8	1.26751
551.7	1.343		551.7	1.34646		551.7	1.49306			551.7	1.4714		551.7	1.44694		551.7	1.26527
551.6	1.34102		551.6	1.34855		551.6	1.49474			551.6	1.47259		551.6	1.44602		551.6	1.26375
551.5	1.34233		551.5	1.3515		551.5	1.49242			551.5	1.47166		551.5	1.44631		551.5	1.26317
551.4	1.34313		551.4	1.35181		551.4	1.49272			551.4	1.46992		551.4	1.44529		551.4	1.26218
551.3	1.34398		551.3	1.34921		551.3	1.49236			551.3	1.47034		551.3	1.44431		551.3	1.26177
551.2	1.34805		551.2	1.34921		551.2	1.49105			551.2	1.47084		551.2	1.44079		551.2	1.26058
551.1	1.3469		551.1	1.3483		551.1	1.49147			551.1	1.47193		551.1	1.44089		551.1	1.25962
551	1.34535		551	1.34762		551	1.49001			551	1.47156		551	1.44015		551	1.25901
550.9	1.3449		550.9	1.34803		550.9	1.49016			550.9	1.47166		550.9	1.43823		550.9	1.25977
550.8	1.34413		550.8	1.34734		550.8	1.48635			550.8	1.47168		550.8	1.43661		550.8	1.26058
550.7	1.34449		550.7	1.34832		550.7	1.48576			550.7	1.47145		550.7	1.43369		550.7	1.25997
550.6	1.34338		550.6	1.34826		550.6	1.48684			550.6	1.46854		550.6	1.43341		550.6	1.26048
550.5	1.33908		550.5	1.34822		550.5	1.48487			550.5	1.46758		550.5	1.43357		550.5	1.2602
550.4	1.33913		550.4	1.34533		550.4	1.48484			550.4	1.46678		550.4	1.43098		550.4	1.26051
550.3	1.33882		550.3	1.34252		550.3	1.48596			550.3	1.46678		550.3	1.43182		550.3	1.25753
550.2	1.34025		550.2	1.34198		550.2	1.48657			550.2	1.46663		550.2	1.42898		550.2	1.25766
550.1	1.33925		550.1	1.33964		550.1	1.48735			550.1	1.46774		550.1	1.42771		550.1	1.25616
550	1.33702		550	1.34008		550	1.48664			550	1.46778		550	1.42815		550	1.25593
549.9	1.33478		549.9	1.34077		549.9	1.48525			549.9	1.46786		549.9	1.42726		549.9	1.25681
549.8	1.33509		549.8	1.34066		549.8	1.48507			549.8	1.46559		549.8	1.4284		549.8	1.25635
549.7	1.33579		549.7	1.33743		549.7	1.48366			549.7	1.4632		549.7	1.4281		549.7	1.25761
549.6	1.33289		549.6	1.3363		549.6	1.48097			549.6	1.46267		549.6	1.42757		549.6	1.25547
549.5	1.33468		549.5	1.33728		549.5	1.48064			549.5	1.4613		549.5	1.42492		549.5	1.25683
549.4	1.33501		549.4	1.33404		549.4	1.47939			549.4	1.45812		549.4	1.42392		549.4	1.25481
549.3	1.33536		549.3	1.33233		549.3	1.48153			549.3	1.4554		549.3	1.42333		549.3	1.2572
549.2	1.33309		549.2	1.33198		549.2	1.4795			549.2	1.4526		549.2	1.4242		549.2	1.25758
549.1	1.33288		549.1	1.32862		549.1	1.47821			549.1	1.44767		549.1	1.42395		549.1	1.2563
549	1.33185		549	1.32848		549	1.47555			549	1.4484		549	1.42435		549	1.25715
548.9	1.33165		548.9	1.32883		548.9	1.47722			548.9	1.44833		548.9	1.4238		548.9	1.25741
548.8	1.33136		548.8	1.32605		548.8	1.47896			548.8	1.44931		548.8	1.42334		548.8	1.25575
548.7	1.3286		548.7	1.32619		548.7	1.47856			548.7	1.44884		548.7	1.42567		548.7	1.25455
548.6	1.3277		548.6	1.32474		548.6	1.4776			548.6	1.4476		548.6	1.42643		548.6	1.25437
548.5	1.32907		548.5	1.32534		548.5	1.47687			548.5	1.44706		548.5	1.42676		548.5	1.25075
548.4	1.32702		548.4	1.32341		548.4	1.4769			548.4	1.44477		548.4	1.42733		548.4	1.24986
548.3	1.32619		548.3	1.32141		548.3	1.47737			548.3	1.44332		548.3	1.42687		548.3	1.25001
548.2	1.32578		548.2	1.32049		548.2	1.478			548.2	1.44213		548.2	1.42588		548.2	1.24971
548.1	1.32626		548.1	1.31855		548.1	1.47468			548.1	1.44219		548.1	1.42209		548.1	1.24852
548	1.32613		548	1.31772		548	1.47464			548	1.44083		548	1.42293		548	1.24853
547.9	1.32668		547.9	1.31677		547.9	1.47534			547.9	1.43858		547.9	1.42418		547.9	1.24852
547.8	1.32756		547.8	1.31564		547.8	1.47444			547.8	1.43685		547.8	1.42331		547.8	1.25034
547.7	1.32719		547.7	1.31562		547.7	1.4714			547.7	1.43662		547.7	1.42283		547.7	1.2533
547.6	1.32581		547.6	1.31388		547.6	1.46817			547.6	1.43489		547.6	1.42063		547.6	1.25187
547.5	1.32485		547.5	1.31344		547.5	1.46688			547.5	1.4334		547.5	1.41921		547.5	1.24789
547.4	1.32292		547.4	1.31308		547.4	1.4685			547.4	1.43222		547.4	1.41759		547.4	1.24715
547.3	1.32323		547.3	1.31162		547.3	1.46667			547.3	1.43527		547.3	1.41672		547.3	1.24613
547.2	1.32358		547.2	1.31178		547.2	1.46531			547.2	1.43569		547.2	1.41498		547.2	1.2449
547.1	1.322		547.1	1.3123		547.1	1.46567			547.1	1.43623		547.1	1.41424		547.1	1.24236
547	1.32037		547	1.31287		547	1.46389			547	1.43594		547	1.41266		547	1.2413
546.9	1.31993		546.9	1.31153		546.9	1.46388			546.9	1.43422		546.9	1.40917		546.9	1.23999
546.8	1.32141		546.8	1.31044		546.8	1.46269			546.8	1.4338		546.8	1.40807		546.8	1.23753
546.7	1.31929		546.7	1.30972		546.7	1.46259			546.7	1.43176		546.7	1.40544		546.7	1.23731
546.6	1.31816		546.6	1.30772		546.6	1.46346			546.6	1.42965		546.6	1.40538		546.6	1.23707
546.5	1.31662		546.5	1.30578		546.5	1.461			546.5	1.4294		546.5	1.40692		546.5	1.23647
546.4	1.3174		546.4	1.305		546.4	1.46014			546.4	1.43006		546.4	1.40532		546.4	1.23822
546.3	1.3165		546.3	1.30299		546.3	1.45701			546.3	1.42879		546.3	1.40228		546.3	1.23786
546.2	1.31628		546.2	1.29951		546.2	1.45474			546.2	1.42687		546.2	1.40248		546.2	1.23757
546.1	1.31449		546.1	1.29794		546.1	1.45122			546.1	1.42486		546.1	1.40145		546.1	1.23695
546	1.31395		546	1.29681		546	1.45001			546	1.42433		546	1.40066		546	1.23746
545.9	1.312		545.9	1.29582		545.9	1.44881			545.9	1.4227		545.9	1.39964		545.9	1.23621
545.8	1.3099		545.8	1.29527		545.8	1.44858			545.8	1.42386		545.8	1.40082		545.8	1.23345
545.7	1.30927		545.7	1.29583		545.7	1.44874			545.7	1.42397		545.7	1.39819		545.7	1.23435
545.6	1.30964		545.6	1.29565		545.6	1.44785			545.6	1.42418		545.6	1.39801		545.6	1.2354
545.5	1.31113		545.5	1.29502		545.5	1.44841			545.5	1.42223		545.5	1.39839		545.5	1.23516
545.4	1.31079		545.4	1.29241		545.4	1.44662			545.4	1.42055		545.4	1.39842		545.4	1.23248
545.3	1.30869		545.3	1.2894		545.3	1.44536			545.3	1.41915		545.3	1.39788		545.3	1.2281
545.2	1.30631		545.2	1.29034		545.2	1.44508			545.2	1.41758		545.2	1.39654		545.2	1.22852
545.1	1.30797		545.1	1.2893		545.1	1.44092			545.1	1.41464		545.1	1.39445		545.1	1.22652
545	1.30545		545	1.28928		545	1.44122			545	1.41571		545	1.39379		545	1.22444
544.9	1.30341		544.9	1.28619		544.9	1.44015			544.9	1.41592		544.9	1.39402		544.9	1.22331
544.8	1.30276		544.8	1.28634		544.8	1.44			544.8	1.41552		544.8	1.39165		544.8	1.22495
544.7	1.30371		544.7	1.28456		544.7	1.44171			544.7	1.41442		544.7	1.39189		544.7	1.22294
544.6	1.30129		544.6	1.28654		544.6	1.43984			544.6	1.41359		544.6	1.3902		544.6	1.2236
544.5	1.30171		544.5	1.28767		544.5	1.43474			544.5	1.41151		544.5	1.39124		544.5	1.22148
544.4	1.30116		544.4	1.28806		544.4	1.43334			544.4	1.40931		544.4	1.3912		544.4	1.21906
544.3	1.30067		544.3	1.28761		544.3	1.43442			544.3	1.40806		544.3	1.39009		544.3	1.21837
544.2	1.29957		544.2	1.28576		544.2	1.43616			544.2	1.40481		544.2	1.3918		544.2	1.2165
544.1	1.30093		544.1	1.28363		544.1	1.43236			544.1	1.40521		544.1	1.39042		544.1	1.21573
544	1.29884		544	1.28508		544	1.43213			544	1.40538		544	1.3904		544	1.21531
543.9	1.29893		543.9	1.28598		543.9	1.43087			543.9	1.40514		543.9	1.38833		543.9	1.21665
543.8	1.29903		543.8	1.28592		543.8	1.42702			543.8	1.40562		543.8	1.38765		543.8	1.21591
543.7	1.29647		543.7	1.28602		543.7	1.42515			543.7	1.40412		543.7	1.3876		543.7	1.21779
543.6	1.2936		543.6	1.28545		543.6	1.42443			543.6	1.40249		543.6	1.38697		543.6	1.21587
543.5	1.2931		543.5	1.28338		543.5	1.42021			543.5	1.40011		543.5	1.38795		543.5	1.2182
543.4	1.29556		543.4	1.28293		543.4	1.41942			543.4	1.39659		543.4	1.38797		543.4	1.21686
543.3	1.29667		543.3	1.28503		543.3	1.41912			543.3	1.39623		543.3	1.3859		543.3	1.21574
543.2	1.29626		543.2	1.28472		543.2	1.41681			543.2	1.39603		543.2	1.3849		543.2	1.2154
543.1	1.29646		543.1	1.28514		543.1	1.41432			543.1	1.39441		543.1	1.38203		543.1	1.21252
543	1.29864		543	1.28536		543	1.41483			543	1.39161		543	1.38276		543	1.21223
542.9	1.29604		542.9	1.28269		542.9	1.41229			542.9	1.39415		542.9	1.38299		542.9	1.21218
542.8	1.29638		542.8	1.2853		542.8	1.41288			542.8	1.39382		542.8	1.38222		542.8	1.21305
542.7	1.29448		542.7	1.28674		542.7	1.4089			542.7	1.39326		542.7	1.38216		542.7	1.21203
542.6	1.29586		542.6	1.28703		542.6	1.40967			542.6	1.39258		542.6	1.38005		542.6	1.20998
542.5	1.29495		542.5	1.28845		542.5	1.40742			542.5	1.39378		542.5	1.37931		542.5	1.21039
542.4	1.29552		542.4	1.28935		542.4	1.40552			542.4	1.39344		542.4	1.37835		542.4	1.20882
542.3	1.29453		542.3	1.28962		542.3	1.40234			542.3	1.39125		542.3	1.37895		542.3	1.20776
542.2	1.29452		542.2	1.28747		542.2	1.40129			542.2	1.39087		542.2	1.37811		542.2	1.20728
542.1	1.2947		542.1	1.28665		542.1	1.39967			542.1	1.38886		542.1	1.37596		542.1	1.20689
542	1.29426		542	1.28794		542	1.40054			542	1.38859		542	1.37442		542	1.20647
541.9	1.29361		541.9	1.28567		541.9	1.3997			541.9	1.38758		541.9	1.37318		541.9	1.20725
541.8	1.29206		541.8	1.28339		541.8	1.39735			541.8	1.38563		541.8	1.37294		541.8	1.20486
541.7	1.2923		541.7	1.28421		541.7	1.3967			541.7	1.3857		541.7	1.3715		541.7	1.20309
541.6	1.29198		541.6	1.28426		541.6	1.3944			541.6	1.38734		541.6	1.36867		541.6	1.20227
541.5	1.28992		541.5	1.28246		541.5	1.39363			541.5	1.38577		541.5	1.36861		541.5	1.20068
541.4	1.28955		541.4	1.2828		541.4	1.3919			541.4	1.38778		541.4	1.36538		541.4	1.2001
541.3	1.28736		541.3	1.2816		541.3	1.38734			541.3	1.388		541.3	1.36377		541.3	1.20047
541.2	1.28648		541.2	1.28361		541.2	1.38768			541.2	1.38914		541.2	1.36406		541.2	1.19899
541.1	1.28543		541.1	1.28134		541.1	1.38813			541.1	1.38729		541.1	1.36498		541.1	1.19493
541	1.28674		541	1.28125		541	1.38671			541	1.38946		541	1.3671		541	1.19409
540.9	1.28703		540.9	1.28032		540.9	1.38581			540.9	1.389		540.9	1.36675		540.9	1.19483
540.8	1.28649		540.8	1.27978		540.8	1.38442			540.8	1.3864		540.8	1.36513		540.8	1.19601
540.7	1.28615		540.7	1.27984		540.7	1.38314			540.7	1.38368		540.7	1.36606		540.7	1.19837
540.6	1.28497		540.6	1.27772		540.6	1.38179			540.6	1.38146		540.6	1.36436		540.6	1.19806
540.5	1.28382		540.5	1.27677		540.5	1.38228			540.5	1.38043		540.5	1.3623		540.5	1.19942
540.4	1.28463		540.4	1.27436		540.4	1.38393			540.4	1.37893		540.4	1.3627		540.4	1.19931
540.3	1.28458		540.3	1.2727		540.3	1.38299			540.3	1.37826		540.3	1.36279		540.3	1.20108
540.2	1.28065		540.2	1.27341		540.2	1.38312			540.2	1.37552		540.2	1.36405		540.2	1.20018
540.1	1.28122		540.1	1.27452		540.1	1.37935			540.1	1.37681		540.1	1.36329		540.1	1.20084
540	1.28302		540	1.27403		540	1.37976			540	1.37712		540	1.3647		540	1.19976
539.9	1.28182		539.9	1.27285		539.9	1.37623			539.9	1.37535		539.9	1.36247		539.9	1.20052
539.8	1.28387		539.8	1.27186		539.8	1.37516			539.8	1.37526		539.8	1.36371		539.8	1.1997
539.7	1.28211		539.7	1.26956		539.7	1.3731			539.7	1.37226		539.7	1.36323		539.7	1.19761
539.6	1.28097		539.6	1.26918		539.6	1.37165			539.6	1.37159		539.6	1.36279		539.6	1.19574
539.5	1.28112		539.5	1.26896		539.5	1.37161			539.5	1.37014		539.5	1.3614		539.5	1.19587
539.4	1.2811		539.4	1.26857		539.4	1.37178			539.4	1.37121		539.4	1.36133		539.4	1.19525
539.3	1.28185		539.3	1.26904		539.3	1.37152			539.3	1.37092		539.3	1.35779		539.3	1.19507
539.2	1.28198		539.2	1.26725		539.2	1.36819			539.2	1.37199		539.2	1.35775		539.2	1.19362
539.1	1.28012		539.1	1.26486		539.1	1.36797			539.1	1.37067		539.1	1.35778		539.1	1.19397
539	1.27763		539	1.26285		539	1.36725			539	1.36989		539	1.35864		539	1.19326
538.9	1.27525		538.9	1.26302		538.9	1.36631			538.9	1.37012		538.9	1.35603		538.9	1.1909
538.8	1.27364		538.8	1.26397		538.8	1.36452			538.8	1.37231		538.8	1.3557		538.8	1.18957
538.7	1.27486		538.7	1.26427		538.7	1.36182			538.7	1.37209		538.7	1.35351		538.7	1.19132
538.6	1.27608		538.6	1.26314		538.6	1.35935			538.6	1.36923		538.6	1.35268		538.6	1.191
538.5	1.27584		538.5	1.26425		538.5	1.35876			538.5	1.37034		538.5	1.35225		538.5	1.19198
538.4	1.27562		538.4	1.26231		538.4	1.35953			538.4	1.36688		538.4	1.35247		538.4	1.19357
538.3	1.27599		538.3	1.26251		538.3	1.36033			538.3	1.3641		538.3	1.35379		538.3	1.19547
538.2	1.27583		538.2	1.26103		538.2	1.35831			538.2	1.36233		538.2	1.35143		538.2	1.19642
538.1	1.27372		538.1	1.26203		538.1	1.35587			538.1	1.36138		538.1	1.3522		538.1	1.19373
538	1.26977		538	1.26255		538	1.35462			538	1.36234		538	1.35273		538	1.19387
537.9	1.26913		537.9	1.25944		537.9	1.35551			537.9	1.3618		537.9	1.35275		537.9	1.19382
537.8	1.2682		537.8	1.25808		537.8	1.35932			537.8	1.36187		537.8	1.35225		537.8	1.19372
537.7	1.26901		537.7	1.25619		537.7	1.35633			537.7	1.36193		537.7	1.35232		537.7	1.19165
537.6	1.26707		537.6	1.25664		537.6	1.35511			537.6	1.36142		537.6	1.3522		537.6	1.18924
537.5	1.26447		537.5	1.25642		537.5	1.35413			537.5	1.362		537.5	1.34883		537.5	1.18789
537.4	1.26386		537.4	1.25582		537.4	1.35334			537.4	1.36117		537.4	1.35031		537.4	1.18815
537.3	1.26451		537.3	1.25519		537.3	1.35187			537.3	1.36126		537.3	1.35175		537.3	1.18701
537.2	1.26447		537.2	1.25403		537.2	1.35144			537.2	1.36017		537.2	1.352		537.2	1.18508
537.1	1.26351		537.1	1.25235		537.1	1.34876			537.1	1.35947		537.1	1.35269		537.1	1.18466
537	1.2642		537	1.25073		537	1.34705			537	1.35932		537	1.35223		537	1.18117
536.9	1.26286		536.9	1.25075		536.9	1.34708			536.9	1.35826		536.9	1.35039		536.9	1.18092
536.8	1.2621		536.8	1.25214		536.8	1.34654			536.8	1.35947		536.8	1.34799		536.8	1.17994
536.7	1.26054		536.7	1.24949		536.7	1.34464			536.7	1.36062		536.7	1.346		536.7	1.181
536.6	1.2566		536.6	1.24602		536.6	1.34367			536.6	1.35967		536.6	1.34838		536.6	1.17986
536.5	1.25669		536.5	1.24572		536.5	1.3431			536.5	1.35821		536.5	1.34838		536.5	1.17972
536.4	1.25653		536.4	1.24317		536.4	1.34203			536.4	1.35888		536.4	1.34837		536.4	1.1815
536.3	1.25338		536.3	1.24034		536.3	1.33961			536.3	1.35749		536.3	1.34561		536.3	1.18031
536.2	1.25625		536.2	1.2403		536.2	1.33844			536.2	1.35617		536.2	1.34491		536.2	1.17763
536.1	1.2544		536.1	1.23928		536.1	1.33582			536.1	1.35712		536.1	1.3437		536.1	1.17662
536	1.25509		536	1.23936		536	1.33697			536	1.35802		536	1.34361		536	1.1786
535.9	1.25373		535.9	1.23776		535.9	1.33737			535.9	1.35754		535.9	1.34329		535.9	1.17878
535.8	1.25305		535.8	1.23488		535.8	1.33641			535.8	1.35807		535.8	1.34423		535.8	1.17772
535.7	1.2513		535.7	1.23204		535.7	1.33495			535.7	1.35687		535.7	1.34286		535.7	1.17646
535.6	1.25106		535.6	1.23083		535.6	1.33541			535.6	1.35626		535.6	1.34236		535.6	1.17412
535.5	1.2518		535.5	1.23042		535.5	1.33436			535.5	1.35659		535.5	1.34077		535.5	1.17234
535.4	1.25072		535.4	1.23016		535.4	1.3332			535.4	1.35512		535.4	1.34052		535.4	1.17248
535.3	1.24994		535.3	1.22718		535.3	1.33103			535.3	1.35476		535.3	1.33932		535.3	1.17306
535.2	1.24989		535.2	1.22805		535.2	1.32937			535.2	1.35512		535.2	1.33609		535.2	1.17431
535.1	1.24848		535.1	1.22758		535.1	1.32755			535.1	1.35449		535.1	1.33502		535.1	1.1757
535	1.24846		535	1.22638		535	1.32865			535	1.35207		535	1.33407		535	1.17652
534.9	1.24756		534.9	1.22795		534.9	1.32777			534.9	1.35052		534.9	1.33567		534.9	1.17642
534.8	1.24546		534.8	1.22616		534.8	1.32579			534.8	1.34929		534.8	1.33487		534.8	1.17565
534.7	1.24501		534.7	1.22483		534.7	1.32435			534.7	1.34766		534.7	1.33487		534.7	1.1752
534.6	1.24533		534.6	1.22553		534.6	1.32575			534.6	1.34722		534.6	1.3359		534.6	1.17366
534.5	1.24399		534.5	1.22611		534.5	1.32303			534.5	1.34624		534.5	1.33388		534.5	1.17385
534.4	1.24219		534.4	1.22491		534.4	1.32156			534.4	1.34665		534.4	1.33168		534.4	1.17634
534.3	1.24175		534.3	1.22524		534.3	1.32178			534.3	1.34436		534.3	1.32898		534.3	1.17515
534.2	1.24005		534.2	1.22355		534.2	1.32172			534.2	1.3449		534.2	1.32783		534.2	1.17373
534.1	1.23977		534.1	1.22197		534.1	1.32014			534.1	1.34479		534.1	1.32662		534.1	1.17188
534	1.24003		534	1.22061		534	1.31891			534	1.3447		534	1.32647		534	1.16862
533.9	1.23765		533.9	1.22088		533.9	1.31908			533.9	1.34422		533.9	1.32679		533.9	1.16653
533.8	1.23863		533.8	1.22017		533.8	1.31747			533.8	1.34351		533.8	1.32719		533.8	1.16421
533.7	1.23662		533.7	1.22025		533.7	1.31515			533.7	1.34114		533.7	1.32748		533.7	1.16317
533.6	1.23581		533.6	1.2185		533.6	1.31437			533.6	1.34202		533.6	1.32423		533.6	1.16268
533.5	1.23545		533.5	1.2152		533.5	1.31341			533.5	1.34138		533.5	1.32142		533.5	1.16034
533.4	1.23427		533.4	1.21402		533.4	1.31064			533.4	1.34006		533.4	1.32004		533.4	1.1609
533.3	1.23625		533.3	1.21393		533.3	1.30806			533.3	1.33963		533.3	1.31745		533.3	1.15847
533.2	1.2352		533.2	1.21411		533.2	1.30927			533.2	1.33875		533.2	1.31771		533.2	1.15797
533.1	1.23302		533.1	1.21401		533.1	1.30933			533.1	1.34007		533.1	1.31681		533.1	1.15641
533	1.23236		533	1.21261		533	1.30845			533	1.34223		533	1.31592		533	1.15765
532.9	1.23124		532.9	1.21335		532.9	1.3071			532.9	1.34197		532.9	1.31502		532.9	1.15672
532.8	1.23168		532.8	1.21099		532.8	1.30513			532.8	1.34126		532.8	1.31232		532.8	1.15512
532.7	1.22936		532.7	1.20806		532.7	1.30379			532.7	1.34105		532.7	1.3115		532.7	1.15396
532.6	1.22852		532.6	1.2099		532.6	1.30276			532.6	1.33946		532.6	1.30971		532.6	1.15325
532.5	1.22788		532.5	1.20838		532.5	1.30308			532.5	1.33809		532.5	1.30871		532.5	1.15225
532.4	1.22842		532.4	1.20812		532.4	1.30151			532.4	1.33862		532.4	1.30821		532.4	1.15142
532.3	1.22843		532.3	1.20911		532.3	1.29834			532.3	1.33642		532.3	1.30616		532.3	1.1509
532.2	1.2281		532.2	1.20799		532.2	1.29615			532.2	1.33318		532.2	1.30367		532.2	1.15237
532.1	1.22727		532.1	1.20738		532.1	1.2957			532.1	1.33087		532.1	1.30366		532.1	1.14931
532	1.22602		532	1.20634		532	1.29599			532	1.33156		532	1.30238		532	1.15014
531.9	1.22461		531.9	1.20537		531.9	1.29399			531.9	1.33065		531.9	1.30303		531.9	1.14939
531.8	1.22347		531.8	1.20349		531.8	1.29153			531.8	1.3288		531.8	1.30234		531.8	1.14825
531.7	1.22304		531.7	1.2023		531.7	1.28959			531.7	1.32762		531.7	1.30197		531.7	1.14602
531.6	1.22038		531.6	1.2017		531.6	1.28726			531.6	1.3269		531.6	1.30157		531.6	1.14483
531.5	1.2217		531.5	1.20146		531.5	1.2867			531.5	1.32742		531.5	1.29965		531.5	1.14466
531.4	1.22074		531.4	1.20063		531.4	1.28635			531.4	1.32806		531.4	1.30001		531.4	1.1467
531.3	1.21935		531.3	1.19802		531.3	1.28404			531.3	1.32652		531.3	1.29808		531.3	1.14533
531.2	1.21796		531.2	1.19979		531.2	1.28058			531.2	1.32659		531.2	1.29778		531.2	1.14366
531.1	1.21818		531.1	1.19859		531.1	1.27758			531.1	1.32628		531.1	1.29696		531.1	1.14431
531	1.21657		531	1.19905		531	1.27864			531	1.326		531	1.29574		531	1.1459
530.9	1.21841		530.9	1.20039		530.9	1.27587			530.9	1.32381		530.9	1.29496		530.9	1.14626
530.8	1.21649		530.8	1.19914		530.8	1.27541			530.8	1.32215		530.8	1.29337		530.8	1.14567
530.7	1.21607		530.7	1.19837		530.7	1.27507			530.7	1.32149		530.7	1.28963		530.7	1.14561
530.6	1.21568		530.6	1.19766		530.6	1.27435			530.6	1.31986		530.6	1.28764		530.6	1.14571
530.5	1.21539		530.5	1.19681		530.5	1.27268			530.5	1.3196		530.5	1.28819		530.5	1.14536
530.4	1.21585		530.4	1.19499		530.4	1.27457			530.4	1.32002		530.4	1.28753		530.4	1.14587
530.3	1.21486		530.3	1.19409		530.3	1.27405			530.3	1.31861		530.3	1.28501		530.3	1.14707
530.2	1.2128		530.2	1.19333		530.2	1.27149			530.2	1.31876		530.2	1.28504		530.2	1.14528
530.1	1.21346		530.1	1.19097		530.1	1.26963			530.1	1.31703		530.1	1.28417		530.1	1.14505
530	1.21352		530	1.1899		530	1.26973			530	1.31431		530	1.28364		530	1.14158
529.9	1.21221		529.9	1.18849		529.9	1.26945			529.9	1.31263		529.9	1.281		529.9	1.13948
529.8	1.21143		529.8	1.18955		529.8	1.26951			529.8	1.31243		529.8	1.28071		529.8	1.13813
529.7	1.2101		529.7	1.18987		529.7	1.26854			529.7	1.31126		529.7	1.27909		529.7	1.13641
529.6	1.21008		529.6	1.18983		529.6	1.26829			529.6	1.31013		529.6	1.27835		529.6	1.13428
529.5	1.20765		529.5	1.18933		529.5	1.26787			529.5	1.30873		529.5	1.2774		529.5	1.13255
529.4	1.20712		529.4	1.1886		529.4	1.26642			529.4	1.3063		529.4	1.27751		529.4	1.13122
529.3	1.20605		529.3	1.1861		529.3	1.26423			529.3	1.30638		529.3	1.27747		529.3	1.13036
529.2	1.20591		529.2	1.18786		529.2	1.26067			529.2	1.30574		529.2	1.27708		529.2	1.13104
529.1	1.20362		529.1	1.1878		529.1	1.26178			529.1	1.30405		529.1	1.27506		529.1	1.13064
529	1.20243		529	1.18728		529	1.26167			529	1.3024		529	1.27473		529	1.13042
528.9	1.20106		528.9	1.18809		528.9	1.26054			528.9	1.30299		528.9	1.27481		528.9	1.12955
528.8	1.2013		528.8	1.18573		528.8	1.25801			528.8	1.30225		528.8	1.27459		528.8	1.13062
528.7	1.1999		528.7	1.18583		528.7	1.25672			528.7	1.30173		528.7	1.27149		528.7	1.12949
528.6	1.20076		528.6	1.18455		528.6	1.25645			528.6	1.30109		528.6	1.27139		528.6	1.12722
528.5	1.20163		528.5	1.18401		528.5	1.25523			528.5	1.29954		528.5	1.27218		528.5	1.12771
528.4	1.20029		528.4	1.18511		528.4	1.25426			528.4	1.30066		528.4	1.27174		528.4	1.12653
528.3	1.20065		528.3	1.18156		528.3	1.25407			528.3	1.30024		528.3	1.27005		528.3	1.12338
528.2	1.20084		528.2	1.18076		528.2	1.25378			528.2	1.29859		528.2	1.26985		528.2	1.12233
528.1	1.20071		528.1	1.18233		528.1	1.25319			528.1	1.29683		528.1	1.27		528.1	1.12175
528	1.19979		528	1.18271		528	1.25176			528	1.29419		528	1.26852		528	1.12042
527.9	1.19951		527.9	1.1806		527.9	1.25221			527.9	1.29335		527.9	1.26741		527.9	1.11874
527.8	1.19852		527.8	1.17849		527.8	1.24991			527.8	1.29308		527.8	1.26834		527.8	1.11561
527.7	1.19787		527.7	1.17593		527.7	1.24793			527.7	1.29136		527.7	1.26813		527.7	1.11655
527.6	1.19965		527.6	1.17587		527.6	1.24719			527.6	1.2913		527.6	1.26779		527.6	1.11611
527.5	1.19963		527.5	1.17662		527.5	1.24786			527.5	1.28977		527.5	1.2666		527.5	1.11425
527.4	1.19627		527.4	1.17526		527.4	1.2476			527.4	1.28837		527.4	1.26523		527.4	1.11366
527.3	1.19802		527.3	1.17465		527.3	1.24753			527.3	1.28925		527.3	1.26337		527.3	1.11527
527.2	1.19703		527.2	1.17277		527.2	1.24741			527.2	1.28911		527.2	1.26224		527.2	1.1162
527.1	1.19625		527.1	1.17284		527.1	1.24526			527.1	1.2895		527.1	1.26265		527.1	1.11656
527	1.19774		527	1.17123		527	1.24422			527	1.2894		527	1.26122		527	1.11593
526.9	1.19693		526.9	1.17061		526.9	1.24283			526.9	1.28917		526.9	1.26396		526.9	1.11688
526.8	1.19549		526.8	1.169		526.8	1.24475			526.8	1.28744		526.8	1.2643		526.8	1.11455
526.7	1.19511		526.7	1.16658		526.7	1.24478			526.7	1.2876		526.7	1.26394		526.7	1.11391
526.6	1.19231		526.6	1.16539		526.6	1.24695			526.6	1.2876		526.6	1.26372		526.6	1.11385
526.5	1.19061		526.5	1.16544		526.5	1.24562			526.5	1.28547		526.5	1.26299		526.5	1.11275
526.4	1.19013		526.4	1.1644		526.4	1.2451			526.4	1.28276		526.4	1.26118		526.4	1.11302
526.3	1.19017		526.3	1.16472		526.3	1.24516			526.3	1.28357		526.3	1.26061		526.3	1.11379
526.2	1.19087		526.2	1.16603		526.2	1.24354			526.2	1.28247		526.2	1.26059		526.2	1.11325
526.1	1.18902		526.1	1.16736		526.1	1.24319			526.1	1.28097		526.1	1.26103		526.1	1.10962
526	1.18748		526	1.16684		526	1.24324			526	1.281		526	1.26232		526	1.11232
525.9	1.18873		525.9	1.16474		525.9	1.2428			525.9	1.2782		525.9	1.26107		525.9	1.11379
525.8	1.18668		525.8	1.16454		525.8	1.24167			525.8	1.27403		525.8	1.26107		525.8	1.11433
525.7	1.18533		525.7	1.16259		525.7	1.24077			525.7	1.27301		525.7	1.26126		525.7	1.11302
525.6	1.18424		525.6	1.16227		525.6	1.2409			525.6	1.27418		525.6	1.26143		525.6	1.1125
525.5	1.18366		525.5	1.16072		525.5	1.24162			525.5	1.27378		525.5	1.26274		525.5	1.11205
525.4	1.1826		525.4	1.15992		525.4	1.24016			525.4	1.27235		525.4	1.26082		525.4	1.11014
525.3	1.18319		525.3	1.15964		525.3	1.24132			525.3	1.27094		525.3	1.25968		525.3	1.10863
525.2	1.18243		525.2	1.16004		525.2	1.24145			525.2	1.27254		525.2	1.25638		525.2	1.10797
525.1	1.1823		525.1	1.15974		525.1	1.24027			525.1	1.27186		525.1	1.25485		525.1	1.10793
525	1.18238		525	1.15844		525	1.23995			525	1.27159		525	1.25436		525	1.10705
524.9	1.18295		524.9	1.15686		524.9	1.23994			524.9	1.27109		524.9	1.2548		524.9	1.10643
524.8	1.18096		524.8	1.15489		524.8	1.23803			524.8	1.27025		524.8	1.25226		524.8	1.10722
524.7	1.17988		524.7	1.15624		524.7	1.23751			524.7	1.26705		524.7	1.25104		524.7	1.10584
524.6	1.18053		524.6	1.15471		524.6	1.23717			524.6	1.26348		524.6	1.2498		524.6	1.10648
524.5	1.17886		524.5	1.15387		524.5	1.23901			524.5	1.26059		524.5	1.24854		524.5	1.10655
524.4	1.17989		524.4	1.15358		524.4	1.23611			524.4	1.25692		524.4	1.24795		524.4	1.1046
524.3	1.18031		524.3	1.15051		524.3	1.23635			524.3	1.25736		524.3	1.24665		524.3	1.10274
524.2	1.18051		524.2	1.14999		524.2	1.2367			524.2	1.25932		524.2	1.24561		524.2	1.10143
524.1	1.1776		524.1	1.1492		524.1	1.23507			524.1	1.25877		524.1	1.24344		524.1	1.09992
524	1.17842		524	1.14999		524	1.23407			524	1.25861		524	1.2444		524	1.09965
523.9	1.1749		523.9	1.1496		523.9	1.23327			523.9	1.25677		523.9	1.24218		523.9	1.09857
523.8	1.17369		523.8	1.15045		523.8	1.23476			523.8	1.25399		523.8	1.24054		523.8	1.10048
523.7	1.17524		523.7	1.15108		523.7	1.23402			523.7	1.2531		523.7	1.2399		523.7	1.09866
523.6	1.17486		523.6	1.15142		523.6	1.23395			523.6	1.25182		523.6	1.23915		523.6	1.09668
523.5	1.17606		523.5	1.15051		523.5	1.23299			523.5	1.25086		523.5	1.24015		523.5	1.09529
523.4	1.17622		523.4	1.15136		523.4	1.23017			523.4	1.25312		523.4	1.23891		523.4	1.0968
523.3	1.17573		523.3	1.15156		523.3	1.22942			523.3	1.25338		523.3	1.23715		523.3	1.09534
523.2	1.17519		523.2	1.15156		523.2	1.22718			523.2	1.25295		523.2	1.23552		523.2	1.09465
523.1	1.17579		523.1	1.1517		523.1	1.22783			523.1	1.25167		523.1	1.23476		523.1	1.09517
523	1.17535		523	1.1511		523	1.22638			523	1.25158		523	1.23597		523	1.09696
522.9	1.17519		522.9	1.14766		522.9	1.22603			522.9	1.2497		522.9	1.2347		522.9	1.09611
522.8	1.17317		522.8	1.14664		522.8	1.22607			522.8	1.249		522.8	1.23163		522.8	1.09378
522.7	1.17386		522.7	1.1459		522.7	1.22553			522.7	1.24932		522.7	1.23149		522.7	1.09143
522.6	1.17365		522.6	1.14333		522.6	1.22483			522.6	1.25052		522.6	1.2295		522.6	1.09092
522.5	1.17534		522.5	1.14433		522.5	1.22312			522.5	1.25096		522.5	1.22786		522.5	1.09184
522.4	1.17463		522.4	1.14335		522.4	1.2235			522.4	1.25062		522.4	1.22683		522.4	1.09282
522.3	1.17154		522.3	1.14245		522.3	1.2225			522.3	1.24997		522.3	1.22534		522.3	1.09084
522.2	1.17116		522.2	1.14331		522.2	1.22193			522.2	1.24822		522.2	1.22662		522.2	1.09178
522.1	1.16809		522.1	1.14295		522.1	1.22027			522.1	1.24679		522.1	1.22757		522.1	1.09066
522	1.16671		522	1.14191		522	1.22071			522	1.24572		522	1.22614		522	1.08904
521.9	1.16583		521.9	1.14084		521.9	1.21986			521.9	1.24484		521.9	1.22587		521.9	1.08531
521.8	1.16573		521.8	1.14037		521.8	1.21721			521.8	1.24196		521.8	1.22441		521.8	1.08615
521.7	1.1633		521.7	1.14099		521.7	1.21655			521.7	1.24153		521.7	1.22416		521.7	1.08766
521.6	1.16303		521.6	1.14091		521.6	1.21694			521.6	1.2425		521.6	1.22245		521.6	1.08777
521.5	1.16344		521.5	1.13904		521.5	1.2175			521.5	1.24242		521.5	1.2223		521.5	1.08674
521.4	1.16324		521.4	1.13823		521.4	1.21563			521.4	1.24242		521.4	1.22055		521.4	1.08715
521.3	1.16381		521.3	1.13693		521.3	1.21382			521.3	1.24203		521.3	1.22051		521.3	1.08914
521.2	1.16272		521.2	1.13757		521.2	1.21496			521.2	1.24137		521.2	1.21873		521.2	1.08828
521.1	1.16002		521.1	1.13865		521.1	1.2152			521.1	1.24075		521.1	1.21844		521.1	1.08827
521	1.15734		521	1.13784		521	1.21289			521	1.23846		521	1.21974		521	1.08745
520.9	1.15732		520.9	1.13776		520.9	1.21256			520.9	1.2373		520.9	1.21791		520.9	1.08918
520.8	1.1574		520.8	1.13816		520.8	1.21102			520.8	1.23712		520.8	1.21786		520.8	1.09024
520.7	1.15485		520.7	1.13741		520.7	1.20877			520.7	1.23426		520.7	1.21738		520.7	1.09006
520.6	1.15494		520.6	1.13752		520.6	1.20733			520.6	1.23266		520.6	1.21799		520.6	1.08789
520.5	1.15485		520.5	1.13447		520.5	1.20661			520.5	1.23069		520.5	1.21391		520.5	1.08737
520.4	1.15396		520.4	1.13427		520.4	1.20662			520.4	1.22947		520.4	1.21319		520.4	1.08561
520.3	1.15286		520.3	1.13455		520.3	1.20445			520.3	1.22799		520.3	1.21066		520.3	1.0849
520.2	1.15272		520.2	1.13484		520.2	1.20242			520.2	1.22954		520.2	1.21121		520.2	1.08569
520.1	1.15237		520.1	1.13698		520.1	1.20113			520.1	1.22907		520.1	1.21057		520.1	1.08526
520	1.15281		520	1.13623		520	1.19814			520	1.22775		520	1.21012		520	1.08313
519.9	1.15369		519.9	1.13653		519.9	1.19599			519.9	1.22566		519.9	1.21051		519.9	1.08344
519.8	1.15304		519.8	1.13629		519.8	1.19481			519.8	1.22555		519.8	1.20957		519.8	1.08211
519.7	1.15287		519.7	1.13494		519.7	1.19254			519.7	1.22476		519.7	1.20951		519.7	1.08064
519.6	1.14959		519.6	1.13391		519.6	1.19222			519.6	1.22522		519.6	1.20611		519.6	1.07939
519.5	1.14877		519.5	1.13332		519.5	1.19228			519.5	1.22435		519.5	1.20532		519.5	1.0808
519.4	1.15063		519.4	1.13176		519.4	1.18933			519.4	1.22469		519.4	1.20423		519.4	1.07861
519.3	1.15097		519.3	1.13295		519.3	1.18718			519.3	1.22566		519.3	1.2031		519.3	1.07732
519.2	1.15084		519.2	1.13171		519.2	1.18636			519.2	1.22716		519.2	1.20161		519.2	1.07842
519.1	1.15233		519.1	1.13104		519.1	1.18479			519.1	1.22768		519.1	1.19969		519.1	1.0762
519	1.15075		519	1.13095		519	1.18224			519	1.22683		519	1.19757		519	1.07562
518.9	1.15058		518.9	1.1302		518.9	1.18023			518.9	1.22587		518.9	1.19648		518.9	1.07648
518.8	1.14986		518.8	1.13078		518.8	1.18026			518.8	1.22526		518.8	1.196		518.8	1.07541
518.7	1.14811		518.7	1.13102		518.7	1.17929			518.7	1.22569		518.7	1.1953		518.7	1.07773
518.6	1.14895		518.6	1.13046		518.6	1.17595			518.6	1.22349		518.6	1.19355		518.6	1.07646
518.5	1.14658		518.5	1.12993		518.5	1.17363			518.5	1.22226		518.5	1.19396		518.5	1.07657
518.4	1.14733		518.4	1.13044		518.4	1.17219			518.4	1.22215		518.4	1.19192		518.4	1.07601
518.3	1.14431		518.3	1.13015		518.3	1.1716			518.3	1.22096		518.3	1.1893		518.3	1.07582
518.2	1.14535		518.2	1.13211		518.2	1.17074			518.2	1.21933		518.2	1.1888		518.2	1.07324
518.1	1.14543		518.1	1.12937		518.1	1.1691			518.1	1.21964		518.1	1.18722		518.1	1.07475
518	1.14532		518	1.13052		518	1.16745			518	1.22127		518	1.18678		518	1.07554
517.9	1.14456		517.9	1.12928		517.9	1.16499			517.9	1.2226		517.9	1.18502		517.9	1.07416
517.8	1.14377		517.8	1.12812		517.8	1.16396			517.8	1.22343		517.8	1.18555		517.8	1.07278
517.7	1.14236		517.7	1.12889		517.7	1.1615			517.7	1.22257		517.7	1.18556		517.7	1.07259
517.6	1.14304		517.6	1.12736		517.6	1.1599			517.6	1.22176		517.6	1.18414		517.6	1.07495
517.5	1.14177		517.5	1.12714		517.5	1.1589			517.5	1.22		517.5	1.18487		517.5	1.07419
517.4	1.14303		517.4	1.12661		517.4	1.1579			517.4	1.2169		517.4	1.1852		517.4	1.07297
517.3	1.14272		517.3	1.12594		517.3	1.15675			517.3	1.21688		517.3	1.18244		517.3	1.07476
517.2	1.14386		517.2	1.12604		517.2	1.15569			517.2	1.21828		517.2	1.18304		517.2	1.07418
517.1	1.14136		517.1	1.12591		517.1	1.15301			517.1	1.21992		517.1	1.18286		517.1	1.07297
517	1.14088		517	1.12581		517	1.15148			517	1.21943		517	1.18339		517	1.07335
516.9	1.14095		516.9	1.12531		516.9	1.14946			516.9	1.22117		516.9	1.18298		516.9	1.07493
516.8	1.13871		516.8	1.12635		516.8	1.14948			516.8	1.21996		516.8	1.18214		516.8	1.0737
516.7	1.13883		516.7	1.12504		516.7	1.14961			516.7	1.21899		516.7	1.1808		516.7	1.07395
516.6	1.13876		516.6	1.12548		516.6	1.14754			516.6	1.21718		516.6	1.18008		516.6	1.07416
516.5	1.13873		516.5	1.1248		516.5	1.1476			516.5	1.21576		516.5	1.1797		516.5	1.07463
516.4	1.13803		516.4	1.12377		516.4	1.14531			516.4	1.21675		516.4	1.17798		516.4	1.07345
516.3	1.13745		516.3	1.12509		516.3	1.14603			516.3	1.21621		516.3	1.17673		516.3	1.07133
516.2	1.1354		516.2	1.12571		516.2	1.1438			516.2	1.21552		516.2	1.17821		516.2	1.07133
516.1	1.13308		516.1	1.12486		516.1	1.14384			516.1	1.21509		516.1	1.17708		516.1	1.07279
516	1.13223		516	1.12365		516	1.14168			516	1.21287		516	1.17538		516	1.07161
515.9	1.13038		515.9	1.12459		515.9	1.14067			515.9	1.21118		515.9	1.1755		515.9	1.07059
515.8	1.12999		515.8	1.12352		515.8	1.14135			515.8	1.21069		515.8	1.17604		515.8	1.07104
515.7	1.12984		515.7	1.12352		515.7	1.13922			515.7	1.20951		515.7	1.17331		515.7	1.0709
515.6	1.13237		515.6	1.12309		515.6	1.13967			515.6	1.20988		515.6	1.17153		515.6	1.06918
515.5	1.13007		515.5	1.12133		515.5	1.1396			515.5	1.2097		515.5	1.17065		515.5	1.06761
515.4	1.13078		515.4	1.12247		515.4	1.13845			515.4	1.21063		515.4	1.17122		515.4	1.06565
515.3	1.1293		515.3	1.12273		515.3	1.13608			515.3	1.20962		515.3	1.17069		515.3	1.06485
515.2	1.12917		515.2	1.12353		515.2	1.13607			515.2	1.21048		515.2	1.16851		515.2	1.06679
515.1	1.12845		515.1	1.12208		515.1	1.13537			515.1	1.21226		515.1	1.16831		515.1	1.0669
515	1.12827		515	1.1215		515	1.1328			515	1.2121		515	1.16897		515	1.06519
514.9	1.12728		514.9	1.1215		514.9	1.13007			514.9	1.21196		514.9	1.16849		514.9	1.06392
514.8	1.1248		514.8	1.12084		514.8	1.12797			514.8	1.2117		514.8	1.16598		514.8	1.06338
514.7	1.12331		514.7	1.1219		514.7	1.12715			514.7	1.21078		514.7	1.1651		514.7	1.05938
514.6	1.12189		514.6	1.12163		514.6	1.12829			514.6	1.20923		514.6	1.16378		514.6	1.05928
514.5	1.12184		514.5	1.12138		514.5	1.12748			514.5	1.20908		514.5	1.16278		514.5	1.05792
514.4	1.12177		514.4	1.11965		514.4	1.12598			514.4	1.20714		514.4	1.16288		514.4	1.05744
514.3	1.122		514.3	1.12098		514.3	1.12444			514.3	1.20707		514.3	1.16134		514.3	1.05614
514.2	1.12168		514.2	1.12229		514.2	1.12269			514.2	1.2061		514.2	1.16134		514.2	1.05534
514.1	1.12067		514.1	1.12224		514.1	1.12307			514.1	1.2072		514.1	1.16107		514.1	1.05359
514	1.12142		514	1.12248		514	1.12135			514	1.20789		514	1.16172		514	1.05382
513.9	1.12019		513.9	1.12176		513.9	1.11907			513.9	1.20603		513.9	1.16087		513.9	1.05481
513.8	1.11985		513.8	1.12236		513.8	1.1175			513.8	1.2066		513.8	1.16141		513.8	1.05368
513.7	1.11934		513.7	1.12294		513.7	1.11634			513.7	1.20615		513.7	1.16101		513.7	1.05334
513.6	1.12083		513.6	1.1216		513.6	1.11666			513.6	1.20666		513.6	1.16102		513.6	1.05254
513.5	1.12012		513.5	1.11951		513.5	1.11692			513.5	1.2053		513.5	1.15854		513.5	1.0505
513.4	1.11886		513.4	1.11936		513.4	1.11606			513.4	1.20482		513.4	1.15593		513.4	1.05242
513.3	1.11966		513.3	1.1202		513.3	1.11711			513.3	1.20423		513.3	1.15546		513.3	1.05316
513.2	1.11984		513.2	1.12107		513.2	1.117			513.2	1.20548		513.2	1.15539		513.2	1.05475
513.1	1.11889		513.1	1.11992		513.1	1.11727			513.1	1.2046		513.1	1.15617		513.1	1.05614
513	1.11769		513	1.11827		513	1.11674			513	1.20109		513	1.15456		513	1.05744
512.9	1.11774		512.9	1.11801		512.9	1.11693			512.9	1.20149		512.9	1.15445		512.9	1.05715
512.8	1.11887		512.8	1.11892		512.8	1.1177			512.8	1.19878		512.8	1.1555		512.8	1.05612
512.7	1.11905		512.7	1.11979		512.7	1.1178			512.7	1.19881		512.7	1.15646		512.7	1.05652
512.6	1.11777		512.6	1.11933		512.6	1.11681			512.6	1.19783		512.6	1.15722		512.6	1.05409
512.5	1.11701		512.5	1.12045		512.5	1.11664			512.5	1.1977		512.5	1.15655		512.5	1.05431
512.4	1.11505		512.4	1.12216		512.4	1.11684			512.4	1.19809		512.4	1.15709		512.4	1.05307
512.3	1.11348		512.3	1.12191		512.3	1.11648			512.3	1.19869		512.3	1.15781		512.3	1.05291
512.2	1.11351		512.2	1.12282		512.2	1.11642			512.2	1.19839		512.2	1.15783		512.2	1.05079
512.1	1.11414		512.1	1.12327		512.1	1.11577			512.1	1.19736		512.1	1.15925		512.1	1.05058
512	1.11458		512	1.12422		512	1.11507			512	1.19551		512	1.15983		512	1.05065
511.9	1.11362		511.9	1.12213		511.9	1.11554			511.9	1.19731		511.9	1.16013		511.9	1.0516
511.8	1.11398		511.8	1.1213		511.8	1.11522			511.8	1.1957		511.8	1.1601		511.8	1.05105
511.7	1.11345		511.7	1.11977		511.7	1.11425			511.7	1.19651		511.7	1.16001		511.7	1.04994
511.6	1.11488		511.6	1.11928		511.6	1.1132			511.6	1.19616		511.6	1.1605		511.6	1.051
511.5	1.11537		511.5	1.1182		511.5	1.11218			511.5	1.19553		511.5	1.16118		511.5	1.0494
511.4	1.11379		511.4	1.12054		511.4	1.1124			511.4	1.19526		511.4	1.16114		511.4	1.04837
511.3	1.11179		511.3	1.11985		511.3	1.11269			511.3	1.19388		511.3	1.16174		511.3	1.04544
511.2	1.11173		511.2	1.11873		511.2	1.11008			511.2	1.19434		511.2	1.16066		511.2	1.04529
511.1	1.11011		511.1	1.11971		511.1	1.10842			511.1	1.19387		511.1	1.16018		511.1	1.04505
511	1.11165		511	1.12002		511	1.10697			511	1.1935		511	1.16184		511	1.04591
510.9	1.11136		510.9	1.11928		510.9	1.10545			510.9	1.19285		510.9	1.16285		510.9	1.04609
510.8	1.11239		510.8	1.11881		510.8	1.10511			510.8	1.19404		510.8	1.16116		510.8	1.04452
510.7	1.11284		510.7	1.11937		510.7	1.10456			510.7	1.19501		510.7	1.15956		510.7	1.04448
510.6	1.11078		510.6	1.11953		510.6	1.10535			510.6	1.19548		510.6	1.15973		510.6	1.04225
510.5	1.11064		510.5	1.12109		510.5	1.1032			510.5	1.19517		510.5	1.15962		510.5	1.04183
510.4	1.11092		510.4	1.11975		510.4	1.10279			510.4	1.19329		510.4	1.1595		510.4	1.04134
510.3	1.10944		510.3	1.12032		510.3	1.10228			510.3	1.19215		510.3	1.15895		510.3	1.04073
510.2	1.10864		510.2	1.12061		510.2	1.10296			510.2	1.18951		510.2	1.15794		510.2	1.03915
510.1	1.10913		510.1	1.11943		510.1	1.10201			510.1	1.18954		510.1	1.15717		510.1	1.03917
510	1.10943		510	1.12138		510	1.10221			510	1.19003		510	1.15816		510	1.0389
509.9	1.10881		509.9	1.11949		509.9	1.10163			509.9	1.19157		509.9	1.15746		509.9	1.0411
509.8	1.10791		509.8	1.1207		509.8	1.09938			509.8	1.19172		509.8	1.15745		509.8	1.04091
509.7	1.1082		509.7	1.12084		509.7	1.09791			509.7	1.19044		509.7	1.15998		509.7	1.04111
509.6	1.10984		509.6	1.12036		509.6	1.09601			509.6	1.18813		509.6	1.16051		509.6	1.0422
509.5	1.11149		509.5	1.12125		509.5	1.09516			509.5	1.18867		509.5	1.16009		509.5	1.04296
509.4	1.11166		509.4	1.12222		509.4	1.09507			509.4	1.18733		509.4	1.16074		509.4	1.04237
509.3	1.11135		509.3	1.12264		509.3	1.09609			509.3	1.18914		509.3	1.16163		509.3	1.04299
509.2	1.11197		509.2	1.12378		509.2	1.09464			509.2	1.18962		509.2	1.16114		509.2	1.04161
509.1	1.11115		509.1	1.12472		509.1	1.09382			509.1	1.19018		509.1	1.16028		509.1	1.04096
509	1.11216		509	1.1259		509	1.09583			509	1.1903		509	1.16031		509	1.04048
508.9	1.11239		508.9	1.12633		508.9	1.09397			508.9	1.19037		508.9	1.1612		508.9	1.04144
508.8	1.11303		508.8	1.12696		508.8	1.09233			508.8	1.19028		508.8	1.16089		508.8	1.0419
508.7	1.1139		508.7	1.12657		508.7	1.09065			508.7	1.1902		508.7	1.16151		508.7	1.04323
508.6	1.11398		508.6	1.12673		508.6	1.09077			508.6	1.18999		508.6	1.16281		508.6	1.04446
508.5	1.11313		508.5	1.12627		508.5	1.08906			508.5	1.1895		508.5	1.16236		508.5	1.04372
508.4	1.11244		508.4	1.12581		508.4	1.08991			508.4	1.18935		508.4	1.16068		508.4	1.04419
508.3	1.11261		508.3	1.1246		508.3	1.09078			508.3	1.18918		508.3	1.15905		508.3	1.04405
508.2	1.1118		508.2	1.12524		508.2	1.09212			508.2	1.18798		508.2	1.15884		508.2	1.04487
508.1	1.11265		508.1	1.12596		508.1	1.09191			508.1	1.18506		508.1	1.16039		508.1	1.04624
508	1.11246		508	1.12661		508	1.09066			508	1.1851		508	1.16133		508	1.04921
507.9	1.11251		507.9	1.125		507.9	1.08792			507.9	1.18653		507.9	1.16055		507.9	1.04939
507.8	1.11264		507.8	1.12514		507.8	1.08872			507.8	1.18631		507.8	1.16175		507.8	1.04974
507.7	1.11397		507.7	1.12409		507.7	1.08689			507.7	1.18658		507.7	1.16056		507.7	1.05128
507.6	1.11233		507.6	1.12148		507.6	1.08663			507.6	1.18431		507.6	1.16039		507.6	1.05015
507.5	1.11169		507.5	1.11956		507.5	1.08602			507.5	1.18489		507.5	1.16021		507.5	1.04842
507.4	1.11122		507.4	1.12132		507.4	1.0834			507.4	1.18351		507.4	1.15981		507.4	1.04827
507.3	1.11213		507.3	1.12202		507.3	1.08352			507.3	1.18281		507.3	1.15967		507.3	1.0468
507.2	1.11335		507.2	1.12352		507.2	1.08304			507.2	1.18273		507.2	1.1588		507.2	1.0471
507.1	1.11286		507.1	1.12365		507.1	1.08087			507.1	1.1822		507.1	1.15873		507.1	1.04759
507	1.11312		507	1.12167		507	1.07956			507	1.18201		507	1.15807		507	1.04747
506.9	1.11297		506.9	1.1241		506.9	1.07644			506.9	1.18224		506.9	1.15786		506.9	1.04844
506.8	1.1121		506.8	1.12408		506.8	1.07465			506.8	1.18105		506.8	1.15808		506.8	1.04891
506.7	1.11167		506.7	1.12537		506.7	1.0735			506.7	1.18007		506.7	1.15833		506.7	1.04979
506.6	1.1088		506.6	1.12477		506.6	1.0705			506.6	1.18029		506.6	1.1594		506.6	1.04989
506.5	1.10997		506.5	1.12498		506.5	1.06986			506.5	1.18119		506.5	1.15828		506.5	1.04822
506.4	1.10849		506.4	1.12539		506.4	1.06865			506.4	1.18221		506.4	1.15676		506.4	1.04774
506.3	1.10994		506.3	1.12721		506.3	1.06833			506.3	1.18398		506.3	1.1588		506.3	1.04781
506.2	1.10889		506.2	1.12859		506.2	1.06628			506.2	1.18402		506.2	1.15944		506.2	1.04843
506.1	1.10747		506.1	1.12717		506.1	1.06581			506.1	1.18381		506.1	1.15883		506.1	1.0489
506	1.10716		506	1.1263		506	1.06344			506	1.18367		506	1.15516		506	1.04776
505.9	1.10771		505.9	1.12494		505.9	1.0633			505.9	1.18334		505.9	1.15614		505.9	1.0485
505.8	1.10925		505.8	1.12449		505.8	1.06113			505.8	1.18447		505.8	1.15677		505.8	1.04954
505.7	1.10893		505.7	1.12355		505.7	1.06046			505.7	1.18271		505.7	1.15764		505.7	1.05243
505.6	1.11063		505.6	1.12352		505.6	1.06056			505.6	1.18286		505.6	1.1548		505.6	1.05121
505.5	1.11132		505.5	1.12166		505.5	1.0582			505.5	1.18119		505.5	1.15329		505.5	1.05247
505.4	1.10914		505.4	1.12166		505.4	1.056			505.4	1.18197		505.4	1.15238		505.4	1.05212
505.3	1.10992		505.3	1.12236		505.3	1.05456			505.3	1.18069		505.3	1.15255		505.3	1.051
505.2	1.10826		505.2	1.12274		505.2	1.05509			505.2	1.18048		505.2	1.15221		505.2	1.0496
505.1	1.1084		505.1	1.12727		505.1	1.05288			505.1	1.18143		505.1	1.15341		505.1	1.05114
505	1.10859		505	1.12943		505	1.05119			505	1.18009		505	1.1539		505	1.0493
504.9	1.10712		504.9	1.12903		504.9	1.0506			504.9	1.18044		504.9	1.15378		504.9	1.04991
504.8	1.10774		504.8	1.12839		504.8	1.04822			504.8	1.17917		504.8	1.15337		504.8	1.05038
504.7	1.10824		504.7	1.12689		504.7	1.04863			504.7	1.17984		504.7	1.15298		504.7	1.05169
504.6	1.10871		504.6	1.12788		504.6	1.04878			504.6	1.17887		504.6	1.15314		504.6	1.05225
504.5	1.1101		504.5	1.12714		504.5	1.04991			504.5	1.17773		504.5	1.15286		504.5	1.05485
504.4	1.10879		504.4	1.12709		504.4	1.05005			504.4	1.17749		504.4	1.15125		504.4	1.05364
504.3	1.10793		504.3	1.12677		504.3	1.04965			504.3	1.17827		504.3	1.15163		504.3	1.05228
504.2	1.10667		504.2	1.12592		504.2	1.04882			504.2	1.17777		504.2	1.15116		504.2	1.05192
504.1	1.1062		504.1	1.12587		504.1	1.04647			504.1	1.17683		504.1	1.15247		504.1	1.05222
504	1.10741		504	1.12418		504	1.04572			504	1.17395		504	1.15313		504	1.05235
503.9	1.10783		503.9	1.12126		503.9	1.04466			503.9	1.17206		503.9	1.15293		503.9	1.05318
503.8	1.10852		503.8	1.12134		503.8	1.04362			503.8	1.17286		503.8	1.15145		503.8	1.05232
503.7	1.10854		503.7	1.11976		503.7	1.04465			503.7	1.1733		503.7	1.15162		503.7	1.05337
503.6	1.10865		503.6	1.11905		503.6	1.04167			503.6	1.17427		503.6	1.15124		503.6	1.05457
503.5	1.10833		503.5	1.11965		503.5	1.03994			503.5	1.17385		503.5	1.15422		503.5	1.05494
503.4	1.10751		503.4	1.11946		503.4	1.03833			503.4	1.1709		503.4	1.15437		503.4	1.05261
503.3	1.10724		503.3	1.11967		503.3	1.03749			503.3	1.17129		503.3	1.15583		503.3	1.04984
503.2	1.10535		503.2	1.11936		503.2	1.03858			503.2	1.1718		503.2	1.15514		503.2	1.05144
503.1	1.1047		503.1	1.12029		503.1	1.0371			503.1	1.17237		503.1	1.15295		503.1	1.05123
503	1.10444		503	1.12001		503	1.03733			503	1.17369		503	1.15088		503	1.05127
502.9	1.10507		502.9	1.12098		502.9	1.03475			502.9	1.17346		502.9	1.15106		502.9	1.05086
502.8	1.10483		502.8	1.12075		502.8	1.03369			502.8	1.17225		502.8	1.15068		502.8	1.05143
502.7	1.10821		502.7	1.12109		502.7	1.03137			502.7	1.1702		502.7	1.14992		502.7	1.05123
502.6	1.10639		502.6	1.11982		502.6	1.0299			502.6	1.17103		502.6	1.15		502.6	1.05161
502.5	1.10672		502.5	1.11912		502.5	1.02894			502.5	1.16882		502.5	1.15089		502.5	1.04962
502.4	1.10738		502.4	1.11913		502.4	1.0264			502.4	1.16756		502.4	1.15226		502.4	1.04917
502.3	1.10687		502.3	1.11961		502.3	1.02833			502.3	1.16692		502.3	1.15081		502.3	1.0489
502.2	1.10773		502.2	1.11944		502.2	1.02813			502.2	1.16716		502.2	1.14932		502.2	1.05023
502.1	1.10606		502.1	1.11918		502.1	1.02872			502.1	1.16763		502.1	1.14872		502.1	1.04778
502	1.1042		502	1.11931		502	1.02753			502	1.16572		502	1.14807		502	1.04706
501.9	1.10583		501.9	1.12009		501.9	1.02765			501.9	1.16461		501.9	1.14789		501.9	1.04807
501.8	1.10641		501.8	1.12084		501.8	1.02614			501.8	1.16298		501.8	1.14801		501.8	1.04685
501.7	1.10526		501.7	1.12021		501.7	1.02239			501.7	1.16262		501.7	1.14678		501.7	1.04657
501.6	1.10561		501.6	1.12054		501.6	1.02114			501.6	1.16274		501.6	1.14674		501.6	1.04713
501.5	1.10538		501.5	1.11822		501.5	1.01813			501.5	1.1638		501.5	1.1486		501.5	1.04652
501.4	1.10441		501.4	1.11802		501.4	1.01907			501.4	1.16318		501.4	1.14816		501.4	1.04616
501.3	1.1035		501.3	1.11876		501.3	1.01671			501.3	1.16361		501.3	1.14675		501.3	1.04731
501.2	1.10122		501.2	1.11821		501.2	1.01569			501.2	1.16341		501.2	1.14541		501.2	1.04357
501.1	1.10091		501.1	1.12011		501.1	1.01619			501.1	1.16395		501.1	1.14588		501.1	1.04137
501	1.10134		501	1.12175		501	1.01449			501	1.16477		501	1.14454		501	1.04127
500.9	1.10309		500.9	1.12043		500.9	1.01396			500.9	1.16487		500.9	1.14551		500.9	1.0413
500.8	1.10419		500.8	1.12125		500.8	1.01442			500.8	1.16392		500.8	1.1454		500.8	1.04133
500.7	1.1048		500.7	1.12063		500.7	1.01435			500.7	1.16593		500.7	1.14485		500.7	1.04093
500.6	1.10336		500.6	1.12096		500.6	1.01244			500.6	1.16665		500.6	1.14562		500.6	1.04072
500.5	1.10249		500.5	1.12248		500.5	1.01365			500.5	1.16612		500.5	1.14555		500.5	1.03923
500.4	1.10091		500.4	1.12236		500.4	1.01367			500.4	1.16544		500.4	1.14614		500.4	1.04003
500.3	1.10126		500.3	1.12166		500.3	1.0136			500.3	1.16523		500.3	1.14742		500.3	1.03819
500.2	1.10121		500.2	1.12165		500.2	1.01393			500.2	1.16424		500.2	1.14773		500.2	1.03772
500.1	1.10061		500.1	1.12068		500.1	1.01241			500.1	1.16371		500.1	1.14697		500.1	1.03756
500	1.09986		500	1.12204		500	1.01071			500	1.16266		500	1.14626		500	1.03637
499.9	1.10013		499.9	1.12301		499.9	1.00915			499.9	1.16149		499.9	1.14669		499.9	1.03409
499.8	1.1002		499.8	1.12254		499.8	1.00984			499.8	1.16027		499.8	1.14755		499.8	1.03305
499.7	1.09911		499.7	1.12161		499.7	1.00958			499.7	1.15865		499.7	1.14593		499.7	1.03266
499.6	1.0996		499.6	1.12005		499.6	1.00776			499.6	1.15761		499.6	1.1455		499.6	1.03208
499.5	1.10036		499.5	1.12098		499.5	1.00839			499.5	1.15834		499.5	1.14603		499.5	1.03086
499.4	1.10029		499.4	1.12101		499.4	1.00853			499.4	1.15573		499.4	1.14545		499.4	1.03027
499.3	1.09926		499.3	1.12164		499.3	1.00812			499.3	1.15386		499.3	1.14526		499.3	1.03028
499.2	1.09876		499.2	1.1217		499.2	1.00884			499.2	1.15429		499.2	1.14331		499.2	1.02828
499.1	1.09974		499.1	1.1205		499.1	1.00752			499.1	1.15494		499.1	1.14408		499.1	1.02782
499	1.09857		499	1.11993		499	1.00698			499	1.1569		499	1.14341		499	1.02819
498.9	1.09952		498.9	1.11938		498.9	1.00526			498.9	1.15683		498.9	1.14452		498.9	1.02744
498.8	1.09758		498.8	1.11831		498.8	1.00652			498.8	1.15598		498.8	1.14428		498.8	1.02727
498.7	1.09699		498.7	1.11793		498.7	1.00738			498.7	1.15685		498.7	1.14279		498.7	1.02613
498.6	1.09672		498.6	1.11624		498.6	1.00579			498.6	1.15577		498.6	1.14333		498.6	1.0254
498.5	1.09512		498.5	1.11413		498.5	1.00704			498.5	1.15441		498.5	1.14113		498.5	1.02576
498.4	1.09484		498.4	1.11498		498.4	1.00638			498.4	1.1548		498.4	1.14169		498.4	1.02759
498.3	1.09532		498.3	1.11532		498.3	1.00602			498.3	1.15534		498.3	1.14136		498.3	1.02577
498.2	1.09595		498.2	1.11481		498.2	1.00608			498.2	1.15582		498.2	1.14155		498.2	1.02576
498.1	1.09623		498.1	1.11451		498.1	1.00575			498.1	1.15637		498.1	1.14045		498.1	1.02565
498	1.09706		498	1.1144		498	1.0047			498	1.15738		498	1.13961		498	1.02297
497.9	1.09958		497.9	1.11319		497.9	1.00465			497.9	1.15638		497.9	1.14146		497.9	1.02218
497.8	1.10084		497.8	1.11562		497.8	1.00391			497.8	1.15551		497.8	1.14107		497.8	1.02266
497.7	1.09903		497.7	1.11448		497.7	1.00375			497.7	1.15542		497.7	1.14119		497.7	1.0227
497.6	1.09794		497.6	1.11639		497.6	1.00404			497.6	1.1541		497.6	1.14153		497.6	1.02279
497.5	1.09754		497.5	1.11746		497.5	1.00289			497.5	1.15406		497.5	1.14092		497.5	1.02312
497.4	1.09609		497.4	1.11928		497.4	1.00377			497.4	1.15334		497.4	1.1395		497.4	1.02293
497.3	1.09562		497.3	1.12002		497.3	1.00378			497.3	1.15147		497.3	1.13885		497.3	1.02226
497.2	1.09534		497.2	1.12003		497.2	1.00295			497.2	1.15137		497.2	1.13828		497.2	1.02162
497.1	1.09502		497.1	1.11912		497.1	1.00282			497.1	1.15072		497.1	1.13714		497.1	1.01979
497	1.09377		497	1.11787		497	1.00153			497	1.15078		497	1.13605		497	1.01926
496.9	1.09528		496.9	1.11812		496.9	1.00067			496.9	1.15019		496.9	1.13402		496.9	1.02029
496.8	1.09491		496.8	1.11688		496.8	1.00055			496.8	1.15106		496.8	1.13261		496.8	1.0204
496.7	1.09327		496.7	1.11614		496.7	0.999241			496.7	1.1495		496.7	1.13289		496.7	1.01956
496.6	1.09273		496.6	1.11505		496.6	0.999061			496.6	1.14809		496.6	1.13211		496.6	1.01842
496.5	1.09199		496.5	1.11665		496.5	0.998135			496.5	1.14794		496.5	1.13281		496.5	1.0187
496.4	1.09222		496.4	1.11573		496.4	0.996688			496.4	1.14748		496.4	1.13188		496.4	1.01761
496.3	1.09111		496.3	1.11548		496.3	0.996689			496.3	1.14805		496.3	1.13198		496.3	1.01535
496.2	1.09072		496.2	1.11453		496.2	0.994185			496.2	1.14797		496.2	1.13148		496.2	1.0144
496.1	1.08814		496.1	1.11484		496.1	0.993317			496.1	1.14843		496.1	1.13098		496.1	1.01354
496	1.08829		496	1.11595		496	0.994425			496	1.1475		496	1.12929		496	1.01299
495.9	1.0875		495.9	1.11648		495.9	0.993404			495.9	1.14819		495.9	1.12967		495.9	1.01333
495.8	1.08557		495.8	1.11527		495.8	0.993709			495.8	1.14906		495.8	1.12955		495.8	1.01307
495.7	1.08658		495.7	1.11364		495.7	0.990846			495.7	1.14963		495.7	1.12941		495.7	1.01166
495.6	1.08514		495.6	1.11426		495.6	0.991179			495.6	1.14843		495.6	1.12789		495.6	1.00984
495.5	1.08535		495.5	1.11391		495.5	0.991582			495.5	1.14888		495.5	1.12725		495.5	1.01178
495.4	1.08509		495.4	1.1142		495.4	0.989207			495.4	1.14868		495.4	1.12586		495.4	1.01222
495.3	1.08576		495.3	1.11462		495.3	0.987836			495.3	1.14893		495.3	1.12447		495.3	1.01012
495.2	1.08515		495.2	1.11377		495.2	0.987757			495.2	1.15015		495.2	1.12605		495.2	1.00791
495.1	1.08544		495.1	1.11353		495.1	0.988213			495.1	1.14942		495.1	1.12635		495.1	1.00734
495	1.0842		495	1.1136		495	0.988683			495	1.14885		495	1.12529		495	1.00636
494.9	1.08384		494.9	1.11335		494.9	0.988586			494.9	1.14946		494.9	1.1233		494.9	1.00367
494.8	1.08407		494.8	1.11638		494.8	0.989085			494.8	1.14795		494.8	1.1218		494.8	1.00286
494.7	1.08405		494.7	1.11804		494.7	0.990342			494.7	1.1462		494.7	1.12223		494.7	1.00171
494.6	1.08438		494.6	1.11827		494.6	0.990501			494.6	1.14438		494.6	1.12179		494.6	1.00289
494.5	1.08448		494.5	1.11813		494.5	0.991956			494.5	1.14154		494.5	1.1221		494.5	1.00453
494.4	1.08277		494.4	1.11963		494.4	0.990569			494.4	1.14152		494.4	1.12133		494.4	1.00409
494.3	1.08305		494.3	1.12139		494.3	0.988987			494.3	1.14131		494.3	1.1201		494.3	1.00424
494.2	1.08249		494.2	1.12058		494.2	0.986943			494.2	1.14192		494.2	1.12054		494.2	1.00443
494.1	1.07967		494.1	1.11885		494.1	0.987426			494.1	1.14154		494.1	1.11832		494.1	1.00362
494	1.07843		494	1.11965		494	0.987938			494	1.13984		494	1.11753		494	1.00271
493.9	1.07829		493.9	1.11855		493.9	0.987054			493.9	1.13922		493.9	1.1171		493.9	1.00297
493.8	1.07807		493.8	1.1187		493.8	0.985303			493.8	1.13921		493.8	1.11596		493.8	1.00256
493.7	1.07857		493.7	1.11922		493.7	0.986132			493.7	1.13658		493.7	1.11558		493.7	1.00241
493.6	1.07849		493.6	1.11948		493.6	0.986499			493.6	1.13551		493.6	1.114		493.6	1.00117
493.5	1.07667		493.5	1.11926		493.5	0.987045			493.5	1.1359		493.5	1.11506		493.5	1.001
493.4	1.07771		493.4	1.11772		493.4	0.984752			493.4	1.13407		493.4	1.11244		493.4	1.00129
493.3	1.07795		493.3	1.11625		493.3	0.985453			493.3	1.13337		493.3	1.11376		493.3	1.00138
493.2	1.07596		493.2	1.11564		493.2	0.9843			493.2	1.13235		493.2	1.11381		493.2	1.00207
493.1	1.07568		493.1	1.11516		493.1	0.983294			493.1	1.13102		493.1	1.11248		493.1	1.00129
493	1.07498		493	1.11632		493	0.982494			493	1.13115		493	1.1119		493	1.00196
492.9	1.07326		492.9	1.11628		492.9	0.981429			492.9	1.13061		492.9	1.11181		492.9	1.00233
492.8	1.07158		492.8	1.11487		492.8	0.978716			492.8	1.12738		492.8	1.1098		492.8	1.00282
492.7	1.07093		492.7	1.11595		492.7	0.977461			492.7	1.12777		492.7	1.10801		492.7	1.00149
492.6	1.06886		492.6	1.11643		492.6	0.974326			492.6	1.1278		492.6	1.1066		492.6	0.999315
492.5	1.06918		492.5	1.11589		492.5	0.971941			492.5	1.12779		492.5	1.1057		492.5	0.99967
492.4	1.06603		492.4	1.11782		492.4	0.972139			492.4	1.12534		492.4	1.106		492.4	0.999745
492.3	1.06592		492.3	1.11873		492.3	0.969889			492.3	1.12376		492.3	1.10587		492.3	0.999212
492.2	1.06581		492.2	1.12121		492.2	0.971941			492.2	1.12288		492.2	1.10478		492.2	0.999262
492.1	1.06745		492.1	1.12144		492.1	0.969743			492.1	1.12364		492.1	1.10591		492.1	0.999377
492	1.0693		492	1.12247		492	0.968576			492	1.1226		492	1.10499		492	1.00002
491.9	1.06853		491.9	1.12329		491.9	0.967903			491.9	1.12396		491.9	1.10528		491.9	0.99881
491.8	1.06943		491.8	1.12458		491.8	0.965912			491.8	1.12372		491.8	1.10472		491.8	0.997472
491.7	1.06876		491.7	1.12409		491.7	0.965809			491.7	1.12338		491.7	1.10286		491.7	0.995414
491.6	1.0674		491.6	1.12582		491.6	0.964571			491.6	1.12293		491.6	1.10275		491.6	0.99532
491.5	1.06712		491.5	1.1268		491.5	0.963431			491.5	1.12252		491.5	1.10087		491.5	0.994114
491.4	1.0662		491.4	1.12608		491.4	0.963076			491.4	1.11925		491.4	1.10048		491.4	0.993524
491.3	1.06538		491.3	1.12769		491.3	0.962849			491.3	1.11737		491.3	1.09949		491.3	0.992522
491.2	1.06323		491.2	1.12889		491.2	0.962763			491.2	1.11786		491.2	1.09777		491.2	0.991746
491.1	1.06142		491.1	1.12962		491.1	0.961946			491.1	1.11516		491.1	1.096		491.1	0.987401
491	1.06177		491	1.13182		491	0.962081			491	1.114		491	1.09586		491	0.986628
490.9	1.06062		490.9	1.13223		490.9	0.96196			490.9	1.1152		490.9	1.09388		490.9	0.986244
490.8	1.0614		490.8	1.13257		490.8	0.961622			490.8	1.11519		490.8	1.09363		490.8	0.986407
490.7	1.06172		490.7	1.13259		490.7	0.960359			490.7	1.11496		490.7	1.09286		490.7	0.985824
490.6	1.05954		490.6	1.1338		490.6	0.958512			490.6	1.11528		490.6	1.09329		490.6	0.985465
490.5	1.05967		490.5	1.13372		490.5	0.957258			490.5	1.11512		490.5	1.09369		490.5	0.984051
490.4	1.06019		490.4	1.13513		490.4	0.956558			490.4	1.11347		490.4	1.09404		490.4	0.982947
490.3	1.05878		490.3	1.13662		490.3	0.958214			490.3	1.11322		490.3	1.09335		490.3	0.983106
490.2	1.05881		490.2	1.1371		490.2	0.956852			490.2	1.11439		490.2	1.09414		490.2	0.982452
490.1	1.05783		490.1	1.13707		490.1	0.95591			490.1	1.1131		490.1	1.09434		490.1	0.983148
490	1.05785		490	1.13746		490	0.955685			490	1.11383		490	1.09455		490	0.981927
489.9	1.05961		489.9	1.13847		489.9	0.952112			489.9	1.11274		489.9	1.09528		489.9	0.980781
489.8	1.05882		489.8	1.13822		489.8	0.952539			489.8	1.11382		489.8	1.09363		489.8	0.978724
489.7	1.0579		489.7	1.13849		489.7	0.953959			489.7	1.11358		489.7	1.09331		489.7	0.980362
489.6	1.0578		489.6	1.13885		489.6	0.953771			489.6	1.11365		489.6	1.092		489.6	0.982836
489.5	1.05831		489.5	1.1405		489.5	0.953408			489.5	1.11373		489.5	1.09456		489.5	0.98201
489.4	1.05912		489.4	1.14077		489.4	0.954745			489.4	1.11432		489.4	1.09407		489.4	0.981546
489.3	1.05807		489.3	1.14146		489.3	0.953529			489.3	1.1126		489.3	1.09462		489.3	0.980977
489.2	1.0578		489.2	1.14095		489.2	0.953373			489.2	1.11048		489.2	1.09476		489.2	0.980657
489.1	1.05881		489.1	1.14101		489.1	0.950239			489.1	1.10952		489.1	1.0946		489.1	0.980456
489	1.05709		489	1.14171		489	0.948929			489	1.10759		489	1.09435		489	0.980467
488.9	1.05473		488.9	1.14311		488.9	0.948792			488.9	1.10795		488.9	1.09415		488.9	0.979649
488.8	1.05625		488.8	1.14217		488.8	0.947915			488.8	1.10836		488.8	1.09452		488.8	0.979039
488.7	1.05753		488.7	1.14344		488.7	0.948965			488.7	1.10862		488.7	1.09505		488.7	0.978504
488.6	1.0562		488.6	1.144		488.6	0.949526			488.6	1.10857		488.6	1.09705		488.6	0.978891
488.5	1.0559		488.5	1.14668		488.5	0.948812			488.5	1.10937		488.5	1.09627		488.5	0.980388
488.4	1.05496		488.4	1.14834		488.4	0.94702			488.4	1.1082		488.4	1.09573		488.4	0.980482
488.3	1.05443		488.3	1.14762		488.3	0.948695			488.3	1.10638		488.3	1.09476		488.3	0.980982
488.2	1.05345		488.2	1.1483		488.2	0.948412			488.2	1.10556		488.2	1.09449		488.2	0.981637
488.1	1.05388		488.1	1.14732		488.1	0.947079			488.1	1.10689		488.1	1.095		488.1	0.981701
488	1.05572		488	1.14791		488	0.945841			488	1.107		488	1.0981		488	0.982385
487.9	1.05716		487.9	1.14737		487.9	0.946336			487.9	1.1093		487.9	1.09957		487.9	0.981499
487.8	1.05663		487.8	1.14817		487.8	0.946059			487.8	1.11064		487.8	1.10075		487.8	0.982045
487.7	1.05787		487.7	1.14785		487.7	0.945672			487.7	1.11067		487.7	1.10076		487.7	0.981985
487.6	1.05728		487.6	1.14663		487.6	0.947547			487.6	1.10952		487.6	1.10081		487.6	0.982686
487.5	1.05704		487.5	1.14756		487.5	0.948765			487.5	1.1087		487.5	1.10095		487.5	0.982857
487.4	1.05751		487.4	1.14947		487.4	0.948135			487.4	1.10944		487.4	1.10342		487.4	0.983303
487.3	1.05899		487.3	1.14954		487.3	0.947447			487.3	1.10978		487.3	1.10371		487.3	0.983411
487.2	1.05963		487.2	1.15046		487.2	0.948138			487.2	1.10971		487.2	1.10383		487.2	0.982946
487.1	1.05889		487.1	1.15028		487.1	0.948079			487.1	1.10979		487.1	1.1046		487.1	0.9834
487	1.05774		487	1.15082		487	0.947059			487	1.11159		487	1.10615		487	0.982561
486.9	1.05729		486.9	1.15176		486.9	0.946483			486.9	1.10989		486.9	1.10639		486.9	0.982535
486.8	1.05744		486.8	1.1533		486.8	0.946685			486.8	1.10959		486.8	1.10667		486.8	0.982095
486.7	1.05621		486.7	1.15477		486.7	0.946836			486.7	1.11085		486.7	1.10714		486.7	0.980241
486.6	1.05644		486.6	1.15713		486.6	0.946842			486.6	1.10993		486.6	1.10654		486.6	0.979501
486.5	1.05715		486.5	1.15785		486.5	0.948301			486.5	1.11185		486.5	1.10579		486.5	0.980232
486.4	1.05819		486.4	1.15873		486.4	0.947283			486.4	1.11207		486.4	1.10559		486.4	0.982265
486.3	1.05836		486.3	1.16002		486.3	0.948124			486.3	1.11181		486.3	1.1064		486.3	0.9805
486.2	1.06013		486.2	1.16135		486.2	0.946698			486.2	1.11237		486.2	1.10552		486.2	0.981243
486.1	1.06013		486.1	1.16069		486.1	0.94934			486.1	1.1126		486.1	1.10594		486.1	0.980438
486	1.05953		486	1.1614		486	0.949083			486	1.11421		486	1.10672		486	0.982322
485.9	1.0623		485.9	1.16146		485.9	0.950372			485.9	1.11421		485.9	1.10777		485.9	0.98359
485.8	1.06234		485.8	1.16195		485.8	0.952834			485.8	1.11363		485.8	1.10801		485.8	0.983819
485.7	1.06314		485.7	1.16209		485.7	0.951398			485.7	1.11383		485.7	1.10928		485.7	0.983285
485.6	1.06543		485.6	1.16227		485.6	0.951669			485.6	1.11484		485.6	1.11134		485.6	0.982599
485.5	1.06536		485.5	1.15992		485.5	0.951263			485.5	1.11452		485.5	1.1111		485.5	0.98366
485.4	1.06405		485.4	1.16268		485.4	0.952979			485.4	1.11479		485.4	1.11022		485.4	0.981274
485.3	1.06496		485.3	1.16202		485.3	0.9531			485.3	1.11392		485.3	1.11132		485.3	0.982013
485.2	1.06559		485.2	1.16239		485.2	0.95579			485.2	1.11141		485.2	1.11043		485.2	0.982202
485.1	1.06472		485.1	1.16302		485.1	0.957582			485.1	1.11113		485.1	1.11158		485.1	0.981911
485	1.06539		485	1.16355		485	0.957316			485	1.10989		485	1.11238		485	0.981746
484.9	1.06577		484.9	1.16371		484.9	0.959124			484.9	1.11095		484.9	1.112		484.9	0.981742
484.8	1.06522		484.8	1.16357		484.8	0.958603			484.8	1.11031		484.8	1.11327		484.8	0.981258
484.7	1.06489		484.7	1.16392		484.7	0.957627			484.7	1.11097		484.7	1.11338		484.7	0.980824
484.6	1.06369		484.6	1.1631		484.6	0.956988			484.6	1.11178		484.6	1.11305		484.6	0.981883
484.5	1.06246		484.5	1.16291		484.5	0.954792			484.5	1.11275		484.5	1.11224		484.5	0.982299
484.4	1.0617		484.4	1.16235		484.4	0.954912			484.4	1.11387		484.4	1.11181		484.4	0.982758
484.3	1.06054		484.3	1.15958		484.3	0.954105			484.3	1.11338		484.3	1.11251		484.3	0.983596
484.2	1.06218		484.2	1.1594		484.2	0.955001			484.2	1.11243		484.2	1.1134		484.2	0.984724
484.1	1.06151		484.1	1.15835		484.1	0.953613			484.1	1.11042		484.1	1.11313		484.1	0.982326
484	1.0622		484	1.15795		484	0.952793			484	1.10964		484	1.11345		484	0.980782
483.9	1.06216		483.9	1.15841		483.9	0.953065			483.9	1.11113		483.9	1.11249		483.9	0.981174
483.8	1.06338		483.8	1.15718		483.8	0.953757			483.8	1.10981		483.8	1.11236		483.8	0.98175
483.7	1.06229		483.7	1.15755		483.7	0.953038			483.7	1.11055		483.7	1.11177		483.7	0.982358
483.6	1.06344		483.6	1.15833		483.6	0.951581			483.6	1.10941		483.6	1.11143		483.6	0.982761
483.5	1.06442		483.5	1.15763		483.5	0.951459			483.5	1.10977		483.5	1.11224		483.5	0.982603
483.4	1.06444		483.4	1.15934		483.4	0.951543			483.4	1.11004		483.4	1.11221		483.4	0.981195
483.3	1.06365		483.3	1.16064		483.3	0.950644			483.3	1.10957		483.3	1.11028		483.3	0.981028
483.2	1.06383		483.2	1.16125		483.2	0.953686			483.2	1.10952		483.2	1.10932		483.2	0.982033
483.1	1.06317		483.1	1.16113		483.1	0.953567			483.1	1.10848		483.1	1.10961		483.1	0.981549
483	1.06311		483	1.16278		483	0.952566			483	1.10622		483	1.10878		483	0.981494
482.9	1.06357		482.9	1.16394		482.9	0.952161			482.9	1.10579		482.9	1.10861		482.9	0.979939
482.8	1.06382		482.8	1.16433		482.8	0.953322			482.8	1.10411		482.8	1.10727		482.8	0.980798
482.7	1.06235		482.7	1.16314		482.7	0.955039			482.7	1.10434		482.7	1.10453		482.7	0.98061
482.6	1.0622		482.6	1.16093		482.6	0.954117			482.6	1.10262		482.6	1.10271		482.6	0.980078
482.5	1.06068		482.5	1.16238		482.5	0.953781			482.5	1.10259		482.5	1.10117		482.5	0.979504
482.4	1.05992		482.4	1.16254		482.4	0.95578			482.4	1.10215		482.4	1.09993		482.4	0.978725
482.3	1.06004		482.3	1.16269		482.3	0.958549			482.3	1.10141		482.3	1.10079		482.3	0.979402
482.2	1.0614		482.2	1.16197		482.2	0.959245			482.2	1.10033		482.2	1.10122		482.2	0.981835
482.1	1.06051		482.1	1.16226		482.1	0.958953			482.1	1.09873		482.1	1.0995		482.1	0.981316
482	1.05835		482	1.16233		482	0.957808			482	1.09912		482	1.09906		482	0.979831
481.9	1.05873		481.9	1.16198		481.9	0.95901			481.9	1.09788		481.9	1.09774		481.9	0.979553
481.8	1.05645		481.8	1.1589		481.8	0.957433			481.8	1.09566		481.8	1.09658		481.8	0.978352
481.7	1.05658		481.7	1.15823		481.7	0.958195			481.7	1.09564		481.7	1.09726		481.7	0.978257
481.6	1.05791		481.6	1.15992		481.6	0.957403			481.6	1.09616		481.6	1.09913		481.6	0.977653
481.5	1.05901		481.5	1.15872		481.5	0.957807			481.5	1.09695		481.5	1.09869		481.5	0.977196
481.4	1.05756		481.4	1.15747		481.4	0.957898			481.4	1.09579		481.4	1.09919		481.4	0.977204
481.3	1.0551		481.3	1.15902		481.3	0.957237			481.3	1.0955		481.3	1.09762		481.3	0.975669
481.2	1.05432		481.2	1.15869		481.2	0.957121			481.2	1.09313		481.2	1.09643		481.2	0.975954
481.1	1.05379		481.1	1.15931		481.1	0.954288			481.1	1.09269		481.1	1.09683		481.1	0.974194
481	1.0526		481	1.15942		481	0.95436			481	1.09223		481	1.09547		481	0.974833
480.9	1.05253		480.9	1.1593		480.9	0.952564			480.9	1.0926		480.9	1.09485		480.9	0.973527
480.8	1.0518		480.8	1.15914		480.8	0.9504			480.8	1.09224		480.8	1.0942		480.8	0.973334
480.7	1.04978		480.7	1.16024		480.7	0.951709			480.7	1.08951		480.7	1.09229		480.7	0.973725
480.6	1.04801		480.6	1.16023		480.6	0.951098			480.6	1.08932		480.6	1.09178		480.6	0.97447
480.5	1.04844		480.5	1.15839		480.5	0.951198			480.5	1.08895		480.5	1.09131		480.5	0.973323
480.4	1.04865		480.4	1.15759		480.4	0.951292			480.4	1.08761		480.4	1.08961		480.4	0.973526
480.3	1.05009		480.3	1.15857		480.3	0.952403			480.3	1.08759		480.3	1.08711		480.3	0.974525
480.2	1.05042		480.2	1.15771		480.2	0.953087			480.2	1.08801		480.2	1.08607		480.2	0.975402
480.1	1.05064		480.1	1.15829		480.1	0.952353			480.1	1.08745		480.1	1.08393		480.1	0.97533
480	1.05185		480	1.15645		480	0.953097			480	1.08932		480	1.08411		480	0.975694
479.9	1.05157		479.9	1.15599		479.9	0.952458			479.9	1.08987		479.9	1.08292		479.9	0.975236
479.8	1.04995		479.8	1.15461		479.8	0.950523			479.8	1.08994		479.8	1.08313		479.8	0.974489
479.7	1.04912		479.7	1.15272		479.7	0.949536			479.7	1.08928		479.7	1.08547		479.7	0.974918
479.6	1.0485		479.6	1.15292		479.6	0.949565			479.6	1.08981		479.6	1.08434		479.6	0.974973
479.5	1.04722		479.5	1.15216		479.5	0.949633			479.5	1.08811		479.5	1.08455		479.5	0.973397
479.4	1.04601		479.4	1.15433		479.4	0.947015			479.4	1.08793		479.4	1.08381		479.4	0.972147
479.3	1.04363		479.3	1.15546		479.3	0.94725			479.3	1.08751		479.3	1.08441		479.3	0.971773
479.2	1.04406		479.2	1.15649		479.2	0.947405			479.2	1.08799		479.2	1.0834		479.2	0.971787
479.1	1.0438		479.1	1.15646		479.1	0.947348			479.1	1.08695		479.1	1.08123		479.1	0.970733
479	1.04273		479	1.15512		479	0.946417			479	1.08725		479	1.07763		479	0.969791
478.9	1.04083		478.9	1.15526		478.9	0.945626			478.9	1.08538		478.9	1.07769		478.9	0.968637
478.8	1.04081		478.8	1.15433		478.8	0.943775			478.8	1.08493		478.8	1.0765		478.8	0.966708
478.7	1.03962		478.7	1.1544		478.7	0.942322			478.7	1.08448		478.7	1.07435		478.7	0.967003
478.6	1.03876		478.6	1.15522		478.6	0.939715			478.6	1.08621		478.6	1.07441		478.6	0.966502
478.5	1.0367		478.5	1.15296		478.5	0.938618			478.5	1.08487		478.5	1.07424		478.5	0.967207
478.4	1.03613		478.4	1.15233		478.4	0.938476			478.4	1.08517		478.4	1.07287		478.4	0.966654
478.3	1.03569		478.3	1.15139		478.3	0.937171			478.3	1.08423		478.3	1.07233		478.3	0.966076
478.2	1.03679		478.2	1.14989		478.2	0.937491			478.2	1.08459		478.2	1.07095		478.2	0.966624
478.1	1.03644		478.1	1.1503		478.1	0.937294			478.1	1.08377		478.1	1.07167		478.1	0.966281
478	1.03564		478	1.15061		478	0.937785			478	1.08237		478	1.07144		478	0.965976
477.9	1.0363		477.9	1.15132		477.9	0.937396			477.9	1.08231		477.9	1.07208		477.9	0.966743
477.8	1.03526		477.8	1.151		477.8	0.93717			477.8	1.08273		477.8	1.0724		477.8	0.966134
477.7	1.03636		477.7	1.15216		477.7	0.936107			477.7	1.0825		477.7	1.0711		477.7	0.96649
477.6	1.03412		477.6	1.15149		477.6	0.935101			477.6	1.08333		477.6	1.07016		477.6	0.967302
477.5	1.03422		477.5	1.15106		477.5	0.935685			477.5	1.08403		477.5	1.06989		477.5	0.967633
477.4	1.03374		477.4	1.15133		477.4	0.934556			477.4	1.08433		477.4	1.07062		477.4	0.967932
477.3	1.03474		477.3	1.15193		477.3	0.935459			477.3	1.0833		477.3	1.07159		477.3	0.967811
477.2	1.03446		477.2	1.15223		477.2	0.936204			477.2	1.08375		477.2	1.07175		477.2	0.968469
477.1	1.03456		477.1	1.15232		477.1	0.936332			477.1	1.08305		477.1	1.07081		477.1	0.969229
477	1.03295		477	1.15417		477	0.93555			477	1.08357		477	1.07034		477	0.969651
476.9	1.0327		476.9	1.15465		476.9	0.935662			476.9	1.08295		476.9	1.06971		476.9	0.969475
476.8	1.03244		476.8	1.15368		476.8	0.937633			476.8	1.08266		476.8	1.0692		476.8	0.971363
476.7	1.03209		476.7	1.15424		476.7	0.936859			476.7	1.08159		476.7	1.07015		476.7	0.9723
476.6	1.03284		476.6	1.15505		476.6	0.935442			476.6	1.08209		476.6	1.06937		476.6	0.97236
476.5	1.03378		476.5	1.15721		476.5	0.937009			476.5	1.08246		476.5	1.06878		476.5	0.972231
476.4	1.03388		476.4	1.15744		476.4	0.936438			476.4	1.08315		476.4	1.06916		476.4	0.972459
476.3	1.03287		476.3	1.15695		476.3	0.936898			476.3	1.08276		476.3	1.06862		476.3	0.973421
476.2	1.03243		476.2	1.15749		476.2	0.935015			476.2	1.08414		476.2	1.06959		476.2	0.971713
476.1	1.03312		476.1	1.15818		476.1	0.934139			476.1	1.08425		476.1	1.07133		476.1	0.97207
476	1.03393		476	1.15902		476	0.933606			476	1.08581		476	1.07368		476	0.97222
475.9	1.03553		475.9	1.15757		475.9	0.933261			475.9	1.08598		475.9	1.07375		475.9	0.971566
475.8	1.03422		475.8	1.15919		475.8	0.933868			475.8	1.08661		475.8	1.07309		475.8	0.972676
475.7	1.03423		475.7	1.16223		475.7	0.93121			475.7	1.08584		475.7	1.07163		475.7	0.971176
475.6	1.0347		475.6	1.16211		475.6	0.929716			475.6	1.08702		475.6	1.07124		475.6	0.969282
475.5	1.03401		475.5	1.1638		475.5	0.929038			475.5	1.08687		475.5	1.07275		475.5	0.969776
475.4	1.0349		475.4	1.16449		475.4	0.927794			475.4	1.08602		475.4	1.07231		475.4	0.970148
475.3	1.03481		475.3	1.16475		475.3	0.926023			475.3	1.08707		475.3	1.07097		475.3	0.972444
475.2	1.03539		475.2	1.16634		475.2	0.925653			475.2	1.08922		475.2	1.07151		475.2	0.970995
475.1	1.0369		475.1	1.16806		475.1	0.925729			475.1	1.08887		475.1	1.07058		475.1	0.971334
475	1.03609		475	1.16882		475	0.925494			475	1.08858		475	1.06881		475	0.971982
474.9	1.03626		474.9	1.1688		474.9	0.924579			474.9	1.08835		474.9	1.06773		474.9	0.971104
474.8	1.03746		474.8	1.17079		474.8	0.923629			474.8	1.08727		474.8	1.06688		474.8	0.969852
474.7	1.03851		474.7	1.17017		474.7	0.923867			474.7	1.08814		474.7	1.06565		474.7	0.970015
474.6	1.03802		474.6	1.16984		474.6	0.922915			474.6	1.0889		474.6	1.06466		474.6	0.969926
474.5	1.03811		474.5	1.16765		474.5	0.923457			474.5	1.08846		474.5	1.06308		474.5	0.970629
474.4	1.03751		474.4	1.16784		474.4	0.924343			474.4	1.08776		474.4	1.06265		474.4	0.969283
474.3	1.03693		474.3	1.16727		474.3	0.925123			474.3	1.08742		474.3	1.06352		474.3	0.969648
474.2	1.03744		474.2	1.16798		474.2	0.923186			474.2	1.08644		474.2	1.06259		474.2	0.970033
474.1	1.03813		474.1	1.1673		474.1	0.922885			474.1	1.08623		474.1	1.05951		474.1	0.969034
474	1.03816		474	1.16803		474	0.924289			474	1.08759		474	1.0595		474	0.967916
473.9	1.03895		473.9	1.16999		473.9	0.922432			473.9	1.0863		473.9	1.05835		473.9	0.968382
473.8	1.03902		473.8	1.17208		473.8	0.921718			473.8	1.08641		473.8	1.05858		473.8	0.967509
473.7	1.03775		473.7	1.17144		473.7	0.918751			473.7	1.08591		473.7	1.05818		473.7	0.965186
473.6	1.03563		473.6	1.17181		473.6	0.918099			473.6	1.08454		473.6	1.06012		473.6	0.964494
473.5	1.03543		473.5	1.17174		473.5	0.91677			473.5	1.08379		473.5	1.05851		473.5	0.962992
473.4	1.03433		473.4	1.17141		473.4	0.918364			473.4	1.08491		473.4	1.05697		473.4	0.961789
473.3	1.03335		473.3	1.17133		473.3	0.917717			473.3	1.08456		473.3	1.05644		473.3	0.961037
473.2	1.03285		473.2	1.17255		473.2	0.917251			473.2	1.08393		473.2	1.0556		473.2	0.960789
473.1	1.03382		473.1	1.17266		473.1	0.916888			473.1	1.08187		473.1	1.05542		473.1	0.961252
473	1.03484		473	1.17408		473	0.919034			473	1.08073		473	1.05483		473	0.959719
472.9	1.03454		472.9	1.1733		472.9	0.918538			472.9	1.08061		472.9	1.05375		472.9	0.957813
472.8	1.03658		472.8	1.1757		472.8	0.9183			472.8	1.08144		472.8	1.05294		472.8	0.959637
472.7	1.03824		472.7	1.17359		472.7	0.919958			472.7	1.08061		472.7	1.05312		472.7	0.958438
472.6	1.03971		472.6	1.1734		472.6	0.920161			472.6	1.07994		472.6	1.05145		472.6	0.957454
472.5	1.03898		472.5	1.17204		472.5	0.918487			472.5	1.0779		472.5	1.05029		472.5	0.955514
472.4	1.03911		472.4	1.17129		472.4	0.917803			472.4	1.07773		472.4	1.05025		472.4	0.955598
472.3	1.03829		472.3	1.17146		472.3	0.917763			472.3	1.0754		472.3	1.05103		472.3	0.955864
472.2	1.03701		472.2	1.16982		472.2	0.917548			472.2	1.07604		472.2	1.05098		472.2	0.956238
472.1	1.03741		472.1	1.1711		472.1	0.917188			472.1	1.07563		472.1	1.05047		472.1	0.954957
472	1.0378		472	1.17082		472	0.916304			472	1.07585		472	1.05145		472	0.95554
471.9	1.0386		471.9	1.17066		471.9	0.918857			471.9	1.07418		471.9	1.0511		471.9	0.954321
471.8	1.03962		471.8	1.17168		471.8	0.918682			471.8	1.07514		471.8	1.04916		471.8	0.954777
471.7	1.03885		471.7	1.17256		471.7	0.91828			471.7	1.07464		471.7	1.04789		471.7	0.953789
471.6	1.03953		471.6	1.1746		471.6	0.917694			471.6	1.07353		471.6	1.04857		471.6	0.955039
471.5	1.03934		471.5	1.17539		471.5	0.917584			471.5	1.07245		471.5	1.04835		471.5	0.953666
471.4	1.038		471.4	1.17509		471.4	0.917026			471.4	1.07316		471.4	1.04735		471.4	0.952544
471.3	1.03671		471.3	1.17545		471.3	0.916333			471.3	1.07179		471.3	1.04779		471.3	0.951543
471.2	1.03704		471.2	1.17625		471.2	0.917139			471.2	1.06962		471.2	1.04756		471.2	0.949476
471.1	1.03584		471.1	1.17708		471.1	0.919244			471.1	1.06898		471.1	1.0468		471.1	0.94794
471	1.03628		471	1.17667		471	0.917564			471	1.06713		471	1.04589		471	0.947905
470.9	1.0366		470.9	1.17832		470.9	0.917558			470.9	1.06657		470.9	1.04447		470.9	0.94615
470.8	1.03621		470.8	1.17767		470.8	0.916868			470.8	1.06562		470.8	1.04405		470.8	0.945658
470.7	1.03549		470.7	1.178		470.7	0.917355			470.7	1.06549		470.7	1.043		470.7	0.945964
470.6	1.03462		470.6	1.17875		470.6	0.914712			470.6	1.06477		470.6	1.04193		470.6	0.946991
470.5	1.03473		470.5	1.17796		470.5	0.91314			470.5	1.06404		470.5	1.03989		470.5	0.946186
470.4	1.03424		470.4	1.17796		470.4	0.913971			470.4	1.06155		470.4	1.04014		470.4	0.94607
470.3	1.03236		470.3	1.17736		470.3	0.913971			470.3	1.0618		470.3	1.03998		470.3	0.942894
470.2	1.03318		470.2	1.17706		470.2	0.912838			470.2	1.06101		470.2	1.0387		470.2	0.942758
470.1	1.03319		470.1	1.17716		470.1	0.911453			470.1	1.05971		470.1	1.0374		470.1	0.940974
470	1.03282		470	1.17666		470	0.91182			470	1.05902		470	1.03645		470	0.937263
469.9	1.03179		469.9	1.17522		469.9	0.911157			469.9	1.0583		469.9	1.03566		469.9	0.9356
469.8	1.03049		469.8	1.17435		469.8	0.911054			469.8	1.0577		469.8	1.03606		469.8	0.934649
469.7	1.03017		469.7	1.17295		469.7	0.911471			469.7	1.05678		469.7	1.03433		469.7	0.9344
469.6	1.02975		469.6	1.1726		469.6	0.909934			469.6	1.05668		469.6	1.035		469.6	0.93227
469.5	1.02894		469.5	1.17129		469.5	0.909399			469.5	1.05549		469.5	1.03333		469.5	0.932631
469.4	1.0277		469.4	1.17232		469.4	0.910333			469.4	1.05486		469.4	1.03234		469.4	0.931871
469.3	1.02662		469.3	1.17318		469.3	0.90876			469.3	1.05378		469.3	1.0296		469.3	0.930223
469.2	1.02736		469.2	1.17371		469.2	0.908597			469.2	1.05393		469.2	1.02906		469.2	0.929068
469.1	1.02519		469.1	1.17355		469.1	0.907455			469.1	1.05399		469.1	1.0286		469.1	0.927418
469	1.02462		469	1.17146		469	0.907485			469	1.05423		469	1.02887		469	0.927905
468.9	1.0248		468.9	1.17117		468.9	0.907716			468.9	1.05161		468.9	1.02776		468.9	0.926359
468.8	1.02348		468.8	1.1693		468.8	0.908405			468.8	1.05099		468.8	1.02556		468.8	0.926986
468.7	1.02307		468.7	1.16985		468.7	0.908351			468.7	1.05041		468.7	1.02502		468.7	0.924041
468.6	1.02206		468.6	1.16766		468.6	0.90935			468.6	1.04945		468.6	1.02412		468.6	0.923595
468.5	1.02084		468.5	1.16681		468.5	0.909508			468.5	1.04779		468.5	1.02562		468.5	0.923705
468.4	1.02126		468.4	1.16634		468.4	0.909415			468.4	1.04825		468.4	1.02525		468.4	0.921293
468.3	1.01847		468.3	1.16629		468.3	0.909067			468.3	1.04771		468.3	1.02487		468.3	0.920947
468.2	1.01871		468.2	1.16506		468.2	0.910248			468.2	1.04831		468.2	1.02432		468.2	0.921869
468.1	1.01759		468.1	1.16617		468.1	0.910341			468.1	1.04668		468.1	1.02376		468.1	0.922354
468	1.01657		468	1.16635		468	0.909523			468	1.04648		468	1.02227		468	0.920335
467.9	1.01683		467.9	1.1681		467.9	0.909969			467.9	1.04594		467.9	1.0224		467.9	0.919325
467.8	1.01468		467.8	1.16902		467.8	0.908244			467.8	1.04581		467.8	1.02034		467.8	0.920428
467.7	1.01384		467.7	1.16789		467.7	0.908328			467.7	1.04521		467.7	1.02049		467.7	0.919897
467.6	1.01356		467.6	1.16924		467.6	0.907733			467.6	1.04443		467.6	1.02192		467.6	0.920268
467.5	1.01528		467.5	1.16771		467.5	0.909119			467.5	1.04283		467.5	1.02409		467.5	0.919609
467.4	1.01618		467.4	1.16662		467.4	0.908698			467.4	1.04231		467.4	1.02246		467.4	0.918256
467.3	1.01382		467.3	1.1659		467.3	0.908775			467.3	1.0432		467.3	1.02179		467.3	0.918713
467.2	1.01377		467.2	1.16689		467.2	0.909611			467.2	1.04296		467.2	1.02193		467.2	0.919867
467.1	1.01321		467.1	1.16777		467.1	0.90967			467.1	1.04353		467.1	1.02075		467.1	0.920073
467	1.01231		467	1.16686		467	0.910117			467	1.04428		467	1.02129		467	0.920466
466.9	1.0099		466.9	1.1684		466.9	0.908233			466.9	1.04239		466.9	1.02173		466.9	0.920711
466.8	1.01046		466.8	1.16775		466.8	0.908455			466.8	1.04143		466.8	1.02096		466.8	0.919504
466.7	1.01066		466.7	1.16667		466.7	0.908648			466.7	1.04126		466.7	1.02056		466.7	0.918168
466.6	1.00997		466.6	1.16783		466.6	0.908063			466.6	1.04103		466.6	1.02085		466.6	0.917831
466.5	1.00955		466.5	1.16787		466.5	0.907964			466.5	1.04207		466.5	1.01843		466.5	0.916682
466.4	1.00739		466.4	1.16924		466.4	0.908508			466.4	1.04124		466.4	1.01937		466.4	0.917547
466.3	1.00676		466.3	1.16833		466.3	0.909008			466.3	1.04143		466.3	1.01869		466.3	0.915748
466.2	1.00631		466.2	1.16951		466.2	0.907803			466.2	1.04108		466.2	1.01921		466.2	0.915713
466.1	1.00503		466.1	1.17011		466.1	0.907207			466.1	1.04082		466.1	1.01864		466.1	0.9167
466	1.00494		466	1.17031		466	0.907126			466	1.04035		466	1.0178		466	0.918541
465.9	1.00376		465.9	1.17064		465.9	0.90887			465.9	1.04175		465.9	1.01989		465.9	0.918664
465.8	1.00348		465.8	1.17237		465.8	0.908161			465.8	1.0421		465.8	1.01879		465.8	0.918392
465.7	1.00423		465.7	1.1736		465.7	0.908733			465.7	1.04247		465.7	1.01852		465.7	0.918561
465.6	1.00427		465.6	1.17327		465.6	0.908308			465.6	1.04195		465.6	1.01859		465.6	0.920438
465.5	1.00278		465.5	1.17303		465.5	0.909143			465.5	1.04192		465.5	1.01732		465.5	0.918989
465.4	1.00063		465.4	1.17349		465.4	0.907674			465.4	1.04331		465.4	1.01678		465.4	0.919748
465.3	1.00073		465.3	1.17368		465.3	0.906887			465.3	1.04306		465.3	1.01728		465.3	0.919683
465.2	1.00139		465.2	1.17353		465.2	0.9093			465.2	1.04231		465.2	1.0166		465.2	0.92092
465.1	1.00265		465.1	1.17212		465.1	0.908869			465.1	1.04269		465.1	1.01523		465.1	0.919283
465	1.00222		465	1.17281		465	0.909804			465	1.04309		465	1.01659		465	0.919912
464.9	1.00241		464.9	1.17235		464.9	0.911234			464.9	1.04172		464.9	1.01672		464.9	0.920705
464.8	1.00298		464.8	1.17188		464.8	0.91023			464.8	1.04169		464.8	1.01502		464.8	0.9221
464.7	1.00178		464.7	1.17069		464.7	0.910621			464.7	1.04327		464.7	1.01551		464.7	0.923473
464.6	1.00238		464.6	1.17151		464.6	0.910471			464.6	1.04283		464.6	1.01612		464.6	0.924073
464.5	1.0011		464.5	1.17279		464.5	0.912172			464.5	1.04423		464.5	1.01592		464.5	0.924964
464.4	1.00058		464.4	1.17434		464.4	0.912449			464.4	1.04393		464.4	1.01535		464.4	0.926079
464.3	1.00119		464.3	1.17517		464.3	0.911664			464.3	1.04417		464.3	1.01454		464.3	0.925389
464.2	1.00001		464.2	1.17585		464.2	0.913173			464.2	1.04334		464.2	1.01439		464.2	0.926558
464.1	0.999659		464.1	1.17534		464.1	0.913561			464.1	1.04403		464.1	1.01369		464.1	0.925492
464	1.00004		464	1.17524		464	0.91521			464	1.043		464	1.01417		464	0.923641
463.9	0.998956		463.9	1.17611		463.9	0.913966			463.9	1.04487		463.9	1.01352		463.9	0.923853
463.8	1.00011		463.8	1.17699		463.8	0.913855			463.8	1.04577		463.8	1.01365		463.8	0.922388
463.7	0.999194		463.7	1.17867		463.7	0.913944			463.7	1.0445		463.7	1.01413		463.7	0.923203
463.6	0.996709		463.6	1.17797		463.6	0.915017			463.6	1.04495		463.6	1.01431		463.6	0.924414
463.5	0.997435		463.5	1.17731		463.5	0.914009			463.5	1.04492		463.5	1.01481		463.5	0.924916
463.4	0.996786		463.4	1.17701		463.4	0.915158			463.4	1.04495		463.4	1.01531		463.4	0.927056
463.3	0.995625		463.3	1.17701		463.3	0.915588			463.3	1.04462		463.3	1.01594		463.3	0.928384
463.2	0.996469		463.2	1.17637		463.2	0.913857			463.2	1.0447		463.2	1.01564		463.2	0.928764
463.1	0.995226		463.1	1.17812		463.1	0.914573			463.1	1.04362		463.1	1.01651		463.1	0.927326
463	0.996117		463	1.17881		463	0.914284			463	1.04313		463	1.01622		463	0.928176
462.9	0.996851		462.9	1.17809		462.9	0.915829			462.9	1.04381		462.9	1.01709		462.9	0.927642
462.8	0.995875		462.8	1.17751		462.8	0.915681			462.8	1.04404		462.8	1.01636		462.8	0.927876
462.7	0.995893		462.7	1.17723		462.7	0.916693			462.7	1.04393		462.7	1.01668		462.7	0.929206
462.6	0.997549		462.6	1.17651		462.6	0.917532			462.6	1.04268		462.6	1.01775		462.6	0.930365
462.5	0.998407		462.5	1.17588		462.5	0.917822			462.5	1.0409		462.5	1.01856		462.5	0.930679
462.4	0.999268		462.4	1.17764		462.4	0.917569			462.4	1.04238		462.4	1.01779		462.4	0.929842
462.3	0.999149		462.3	1.17828		462.3	0.917768			462.3	1.04356		462.3	1.0178		462.3	0.92932
462.2	0.998874		462.2	1.18034		462.2	0.917982			462.2	1.04398		462.2	1.01814		462.2	0.929932
462.1	1.00017		462.1	1.18092		462.1	0.91881			462.1	1.04421		462.1	1.01806		462.1	0.931477
462	1.00153		462	1.18294		462	0.918119			462	1.04359		462	1.0197		462	0.932526
461.9	1.00181		461.9	1.18379		461.9	0.918459			461.9	1.04325		461.9	1.02027		461.9	0.932758
461.8	1.00145		461.8	1.18504		461.8	0.91896			461.8	1.04381		461.8	1.01982		461.8	0.933982
461.7	1.00087		461.7	1.18629		461.7	0.918701			461.7	1.04469		461.7	1.01997		461.7	0.934427
461.6	1.00112		461.6	1.18804		461.6	0.918336			461.6	1.04333		461.6	1.01997		461.6	0.935211
461.5	1.00192		461.5	1.18772		461.5	0.919254			461.5	1.04285		461.5	1.0213		461.5	0.934652
461.4	1.00356		461.4	1.18757		461.4	0.920373			461.4	1.04315		461.4	1.0227		461.4	0.935235
461.3	1.00385		461.3	1.18672		461.3	0.920096			461.3	1.04453		461.3	1.02386		461.3	0.937002
461.2	1.0047		461.2	1.18537		461.2	0.921031			461.2	1.04449		461.2	1.02311		461.2	0.937573
461.1	1.00495		461.1	1.18563		461.1	0.921303			461.1	1.04387		461.1	1.02333		461.1	0.938377
461	1.00604		461	1.18524		461	0.923168			461	1.04549		461	1.02232		461	0.938917
460.9	1.00526		460.9	1.18444		460.9	0.922691			460.9	1.04603		460.9	1.02013		460.9	0.939633
460.8	1.00357		460.8	1.18437		460.8	0.922011			460.8	1.04601		460.8	1.02094		460.8	0.93962
460.7	1.00359		460.7	1.18539		460.7	0.923339			460.7	1.04513		460.7	1.02105		460.7	0.939114
460.6	1.00492		460.6	1.18386		460.6	0.925078			460.6	1.04571		460.6	1.02164		460.6	0.935719
460.5	1.00464		460.5	1.18258		460.5	0.924881			460.5	1.04442		460.5	1.02103		460.5	0.937045
460.4	1.00554		460.4	1.18227		460.4	0.925093			460.4	1.04458		460.4	1.02206		460.4	0.937533
460.3	1.00566		460.3	1.18478		460.3	0.925438			460.3	1.044		460.3	1.02204		460.3	0.93746
460.2	1.00586		460.2	1.18494		460.2	0.925758			460.2	1.04444		460.2	1.02294		460.2	0.940223
460.1	1.00388		460.1	1.18609		460.1	0.925163			460.1	1.04366		460.1	1.02203		460.1	0.939887
460	1.00497		460	1.18654		460	0.923364			460	1.04218		460	1.02308		460	0.940222
459.9	1.00529		459.9	1.18671		459.9	0.92445			459.9	1.04187		459.9	1.0229		459.9	0.940929
459.8	1.00532		459.8	1.18691		459.8	0.925554			459.8	1.04095		459.8	1.02276		459.8	0.940952
459.7	1.0072		459.7	1.18702		459.7	0.924084			459.7	1.04239		459.7	1.02262		459.7	0.940565
459.6	1.00505		459.6	1.18754		459.6	0.923517			459.6	1.04206		459.6	1.02363		459.6	0.942499
459.5	1.00481		459.5	1.18808		459.5	0.924595			459.5	1.04157		459.5	1.02214		459.5	0.943375
459.4	1.00532		459.4	1.1883		459.4	0.923652			459.4	1.04122		459.4	1.02344		459.4	0.942284
459.3	1.00462		459.3	1.18868		459.3	0.924603			459.3	1.04138		459.3	1.0249		459.3	0.942426
459.2	1.00504		459.2	1.18788		459.2	0.924061			459.2	1.03987		459.2	1.02438		459.2	0.941924
459.1	1.00508		459.1	1.18797		459.1	0.924504			459.1	1.0406		459.1	1.02396		459.1	0.942293
459	1.00413		459	1.18785		459	0.924841			459	1.04008		459	1.02337		459	0.94032
458.9	1.00375		458.9	1.18888		458.9	0.92556			458.9	1.03839		458.9	1.02368		458.9	0.939474
458.8	1.00312		458.8	1.1901		458.8	0.926551			458.8	1.03909		458.8	1.02391		458.8	0.94051
458.7	1.00413		458.7	1.1903		458.7	0.926127			458.7	1.03775		458.7	1.02383		458.7	0.940224
458.6	1.00343		458.6	1.18995		458.6	0.926193			458.6	1.03798		458.6	1.02379		458.6	0.941025
458.5	1.00349		458.5	1.19049		458.5	0.924336			458.5	1.03918		458.5	1.02418		458.5	0.941144
458.4	1.00193		458.4	1.19167		458.4	0.925273			458.4	1.03881		458.4	1.02406		458.4	0.941701
458.3	1.00289		458.3	1.19129		458.3	0.92492			458.3	1.03767		458.3	1.02265		458.3	0.941544
458.2	1.00243		458.2	1.19185		458.2	0.925335			458.2	1.03784		458.2	1.02326		458.2	0.941886
458.1	1.0021		458.1	1.19285		458.1	0.925948			458.1	1.03725		458.1	1.02428		458.1	0.941606
458	1.00142		458	1.19414		458	0.925692			458	1.03799		458	1.02341		458	0.941454
457.9	1.00287		457.9	1.19372		457.9	0.923967			457.9	1.03735		457.9	1.0209		457.9	0.942139
457.8	1.0043		457.8	1.19384		457.8	0.923572			457.8	1.03709		457.8	1.02205		457.8	0.941306
457.7	1.00542		457.7	1.19333		457.7	0.92301			457.7	1.03763		457.7	1.02229		457.7	0.940833
457.6	1.00534		457.6	1.19322		457.6	0.925217			457.6	1.03776		457.6	1.02182		457.6	0.942272
457.5	1.00572		457.5	1.1931		457.5	0.924014			457.5	1.03709		457.5	1.02372		457.5	0.941486
457.4	1.00711		457.4	1.19374		457.4	0.924396			457.4	1.03739		457.4	1.02259		457.4	0.943049
457.3	1.00756		457.3	1.19347		457.3	0.924802			457.3	1.03867		457.3	1.02189		457.3	0.943203
457.2	1.00646		457.2	1.19266		457.2	0.926749			457.2	1.03881		457.2	1.02184		457.2	0.943953
457.1	1.00682		457.1	1.19252		457.1	0.926947			457.1	1.0378		457.1	1.02233		457.1	0.944026
457	1.00852		457	1.19156		457	0.928512			457	1.03998		457	1.02185		457	0.944913
456.9	1.00822		456.9	1.19139		456.9	0.928872			456.9	1.03961		456.9	1.02184		456.9	0.944457
456.8	1.00895		456.8	1.19172		456.8	0.929086			456.8	1.03946		456.8	1.02302		456.8	0.942856
456.7	1.01017		456.7	1.19355		456.7	0.929078			456.7	1.03967		456.7	1.02207		456.7	0.940719
456.6	1.00868		456.6	1.19477		456.6	0.928848			456.6	1.03984		456.6	1.02267		456.6	0.940477
456.5	1.00827		456.5	1.19503		456.5	0.929473			456.5	1.03967		456.5	1.02255		456.5	0.940736
456.4	1.00689		456.4	1.195		456.4	0.931591			456.4	1.03996		456.4	1.0223		456.4	0.941056
456.3	1.00688		456.3	1.19695		456.3	0.931546			456.3	1.03907		456.3	1.02056		456.3	0.940157
456.2	1.00663		456.2	1.19604		456.2	0.930567			456.2	1.03853		456.2	1.01934		456.2	0.9411
456.1	1.00732		456.1	1.19541		456.1	0.93205			456.1	1.03937		456.1	1.02061		456.1	0.941767
456	1.00622		456	1.19598		456	0.93151			456	1.03933		456	1.02001		456	0.941346
455.9	1.00683		455.9	1.19644		455.9	0.930389			455.9	1.04006		455.9	1.02022		455.9	0.941612
455.8	1.00584		455.8	1.19671		455.8	0.933137			455.8	1.03959		455.8	1.01987		455.8	0.942756
455.7	1.00607		455.7	1.19766		455.7	0.933403			455.7	1.03882		455.7	1.01985		455.7	0.944194
455.6	1.00664		455.6	1.19715		455.6	0.933957			455.6	1.03865		455.6	1.02042		455.6	0.943785
455.5	1.00482		455.5	1.19799		455.5	0.934036			455.5	1.03611		455.5	1.01972		455.5	0.943671
455.4	1.00437		455.4	1.19675		455.4	0.934442			455.4	1.0357		455.4	1.01861		455.4	0.94275
455.3	1.00479		455.3	1.19744		455.3	0.935504			455.3	1.03546		455.3	1.0174		455.3	0.943783
455.2	1.00559		455.2	1.19724		455.2	0.934867			455.2	1.03389		455.2	1.01685		455.2	0.944451
455.1	1.00633		455.1	1.19682		455.1	0.935591			455.1	1.03318		455.1	1.01681		455.1	0.943844
455	1.0057		455	1.19633		455	0.936255			455	1.03417		455	1.01714		455	0.943512
454.9	1.00487		454.9	1.19786		454.9	0.936425			454.9	1.036		454.9	1.01632		454.9	0.944112
454.8	1.00462		454.8	1.1985		454.8	0.935407			454.8	1.03521		454.8	1.01553		454.8	0.94476
454.7	1.00451		454.7	1.20114		454.7	0.935161			454.7	1.03223		454.7	1.01423		454.7	0.943905
454.6	1.00523		454.6	1.1996		454.6	0.934756			454.6	1.03201		454.6	1.01398		454.6	0.942961
454.5	1.00587		454.5	1.2		454.5	0.936686			454.5	1.03208		454.5	1.01453		454.5	0.940665
454.4	1.00515		454.4	1.20215		454.4	0.934688			454.4	1.03089		454.4	1.01416		454.4	0.940187
454.3	1.00694		454.3	1.2022		454.3	0.936046			454.3	1.0311		454.3	1.01428		454.3	0.939385
454.2	1.0067		454.2	1.20335		454.2	0.936758			454.2	1.03174		454.2	1.01215		454.2	0.94065
454.1	1.00517		454.1	1.20408		454.1	0.936324			454.1	1.03206		454.1	1.01238		454.1	0.940735
454	1.00435		454	1.20575		454	0.937607			454	1.02939		454	1.01143		454	0.942511
453.9	1.00489		453.9	1.20558		453.9	0.936362			453.9	1.02854		453.9	1.01187		453.9	0.941867
453.8	1.00422		453.8	1.20627		453.8	0.936163			453.8	1.02804		453.8	1.01125		453.8	0.942659
453.7	1.00563		453.7	1.20541		453.7	0.935892			453.7	1.02799		453.7	1.01067		453.7	0.94077
453.6	1.00674		453.6	1.20607		453.6	0.937862			453.6	1.02732		453.6	1.01061		453.6	0.938839
453.5	1.00764		453.5	1.20495		453.5	0.940242			453.5	1.02843		453.5	1.01158		453.5	0.93856
453.4	1.00629		453.4	1.20573		453.4	0.941127			453.4	1.02934		453.4	1.00918		453.4	0.938699
453.3	1.00506		453.3	1.20616		453.3	0.94036			453.3	1.02934		453.3	1.00786		453.3	0.937549
453.2	1.00484		453.2	1.20543		453.2	0.940615			453.2	1.02947		453.2	1.00781		453.2	0.938256
453.1	1.00461		453.1	1.20509		453.1	0.939806			453.1	1.02843		453.1	1.00689		453.1	0.937501
453	1.00583		453	1.20552		453	0.9394			453	1.02734		453	1.00722		453	0.936559
452.9	1.00671		452.9	1.20528		452.9	0.939718			452.9	1.02591		452.9	1.00677		452.9	0.935499
452.8	1.00605		452.8	1.20471		452.8	0.939767			452.8	1.02568		452.8	1.00572		452.8	0.935457
452.7	1.00656		452.7	1.20408		452.7	0.941132			452.7	1.02638		452.7	1.00376		452.7	0.934891
452.6	1.00566		452.6	1.20379		452.6	0.940865			452.6	1.02644		452.6	1.00301		452.6	0.934488
452.5	1.00542		452.5	1.20487		452.5	0.941995			452.5	1.02551		452.5	1.00354		452.5	0.935422
452.4	1.00475		452.4	1.20479		452.4	0.941131			452.4	1.02701		452.4	1.00226		452.4	0.93618
452.3	1.00612		452.3	1.20354		452.3	0.942783			452.3	1.02698		452.3	1.00036		452.3	0.936768
452.2	1.00807		452.2	1.20381		452.2	0.943623			452.2	1.02646		452.2	1.00054		452.2	0.936557
452.1	1.00907		452.1	1.20189		452.1	0.942567			452.1	1.02534		452.1	1.00054		452.1	0.93672
452	1.00823		452	1.20172		452	0.942381			452	1.02513		452	0.999174		452	0.935433
451.9	1.008		451.9	1.20269		451.9	0.943292			451.9	1.02381		451.9	0.999356		451.9	0.933918
451.8	1.00765		451.8	1.20432		451.8	0.943372			451.8	1.02368		451.8	0.998269		451.8	0.934143
451.7	1.00766		451.7	1.20182		451.7	0.941269			451.7	1.02375		451.7	0.997701		451.7	0.933393
451.6	1.00761		451.6	1.20098		451.6	0.940978			451.6	1.02252		451.6	0.995367		451.6	0.934668
451.5	1.0095		451.5	1.20243		451.5	0.941804			451.5	1.02164		451.5	0.995607		451.5	0.932843
451.4	1.01042		451.4	1.20295		451.4	0.943725			451.4	1.02148		451.4	0.994753		451.4	0.931739
451.3	1.01006		451.3	1.20317		451.3	0.94505			451.3	1.02349		451.3	0.996064		451.3	0.930751
451.2	1.00965		451.2	1.20288		451.2	0.945452			451.2	1.02092		451.2	0.99558		451.2	0.929817
451.1	1.00935		451.1	1.20288		451.1	0.9459			451.1	1.02043		451.1	0.995987		451.1	0.927835
451	1.00888		451	1.20502		451	0.944808			451	1.02135		451	0.996327		451	0.9259
450.9	1.00797		450.9	1.20525		450.9	0.945972			450.9	1.02178		450.9	0.994921		450.9	0.927055
450.8	1.00616		450.8	1.20434		450.8	0.943798			450.8	1.02115		450.8	0.994657		450.8	0.927268
450.7	1.00452		450.7	1.20424		450.7	0.942648			450.7	1.01968		450.7	0.994471		450.7	0.926458
450.6	1.00561		450.6	1.20446		450.6	0.942378			450.6	1.01941		450.6	0.994018		450.6	0.926546
450.5	1.00501		450.5	1.20597		450.5	0.942725			450.5	1.02069		450.5	0.993526		450.5	0.926183
450.4	1.00456		450.4	1.20515		450.4	0.94177			450.4	1.01956		450.4	0.994213		450.4	0.925578
450.3	1.00508		450.3	1.20474		450.3	0.941613			450.3	1.02042		450.3	0.994312		450.3	0.925918
450.2	1.00362		450.2	1.20654		450.2	0.9417			450.2	1.02005		450.2	0.992911		450.2	0.926972
450.1	1.00264		450.1	1.20539		450.1	0.94306			450.1	1.01831		450.1	0.99277		450.1	0.928192
450	1.0041		450	1.20428		450	0.944004			450	1.01793		450	0.99119		450	0.927689
449.9	1.00404		449.9	1.20321		449.9	0.943755			449.9	1.01798		449.9	0.991116		449.9	0.927464
449.8	1.00582		449.8	1.20287		449.8	0.943254			449.8	1.01825		449.8	0.990325		449.8	0.926266
449.7	1.00499		449.7	1.20291		449.7	0.942831			449.7	1.01674		449.7	0.991594		449.7	0.926537
449.6	1.00449		449.6	1.20338		449.6	0.945912			449.6	1.01661		449.6	0.991749		449.6	0.927451
449.5	1.00532		449.5	1.20433		449.5	0.946866			449.5	1.0163		449.5	0.988919		449.5	0.928061
449.4	1.0049		449.4	1.20689		449.4	0.94644			449.4	1.01546		449.4	0.987421		449.4	0.927464
449.3	1.00315		449.3	1.20699		449.3	0.946741			449.3	1.01528		449.3	0.986115		449.3	0.927201
449.2	1.00553		449.2	1.20809		449.2	0.946016			449.2	1.01418		449.2	0.98605		449.2	0.928329
449.1	1.00463		449.1	1.20711		449.1	0.94588			449.1	1.01356		449.1	0.984338		449.1	0.926534
449	1.00355		449	1.20755		449	0.94814			449	1.0144		449	0.984003		449	0.926062
448.9	1.00428		448.9	1.20723		448.9	0.947399			448.9	1.01484		448.9	0.983741		448.9	0.925636
448.8	1.0043		448.8	1.20787		448.8	0.946358			448.8	1.01527		448.8	0.983558		448.8	0.924827
448.7	1.00362		448.7	1.20801		448.7	0.94535			448.7	1.01655		448.7	0.984671		448.7	0.926128
448.6	1.00153		448.6	1.20805		448.6	0.946656			448.6	1.01613		448.6	0.984044		448.6	0.923596
448.5	1.00201		448.5	1.20879		448.5	0.945791			448.5	1.01593		448.5	0.984792		448.5	0.923174
448.4	1.0024		448.4	1.20814		448.4	0.946345			448.4	1.01553		448.4	0.982358		448.4	0.923497
448.3	1.00193		448.3	1.20844		448.3	0.944067			448.3	1.01424		448.3	0.982138		448.3	0.923468
448.2	1.00098		448.2	1.20773		448.2	0.944671			448.2	1.01516		448.2	0.981655		448.2	0.923279
448.1	1.00142		448.1	1.208		448.1	0.9463			448.1	1.01498		448.1	0.980423		448.1	0.923043
448	1.00089		448	1.20892		448	0.946263			448	1.0148		448	0.9809		448	0.923902
447.9	0.999785		447.9	1.21103		447.9	0.945522			447.9	1.01469		447.9	0.981016		447.9	0.924154
447.8	0.999046		447.8	1.21166		447.8	0.94687			447.8	1.01579		447.8	0.981796		447.8	0.926271
447.7	0.999		447.7	1.21278		447.7	0.946174			447.7	1.01543		447.7	0.981362		447.7	0.925752
447.6	0.998431		447.6	1.21208		447.6	0.945759			447.6	1.01451		447.6	0.981069		447.6	0.92641
447.5	0.998061		447.5	1.2117		447.5	0.945901			447.5	1.01568		447.5	0.982837		447.5	0.926487
447.4	0.999488		447.4	1.21213		447.4	0.945509			447.4	1.01576		447.4	0.982555		447.4	0.927406
447.3	0.999512		447.3	1.21483		447.3	0.943902			447.3	1.0163		447.3	0.983434		447.3	0.926348
447.2	1.00125		447.2	1.21394		447.2	0.944702			447.2	1.01725		447.2	0.982877		447.2	0.927023
447.1	1.00124		447.1	1.21223		447.1	0.945061			447.1	1.0188		447.1	0.981307		447.1	0.925963
447	1.00118		447	1.21295		447	0.945412			447	1.02035		447	0.980655		447	0.926642
446.9	1.00113		446.9	1.21219		446.9	0.945104			446.9	1.01966		446.9	0.980608		446.9	0.926131
446.8	1.0014		446.8	1.21447		446.8	0.944504			446.8	1.01954		446.8	0.980378		446.8	0.924478
446.7	1.00026		446.7	1.21373		446.7	0.944583			446.7	1.0203		446.7	0.982482		446.7	0.925417
446.6	0.999925		446.6	1.21291		446.6	0.946012			446.6	1.02065		446.6	0.983542		446.6	0.927176
446.5	1.0007		446.5	1.21441		446.5	0.946789			446.5	1.0203		446.5	0.98362		446.5	0.926253
446.4	1.00173		446.4	1.21475		446.4	0.947331			446.4	1.02067		446.4	0.98322		446.4	0.927581
446.3	1.00056		446.3	1.21583		446.3	0.94867			446.3	1.02032		446.3	0.983617		446.3	0.929371
446.2	0.999758		446.2	1.21789		446.2	0.95018			446.2	1.02144		446.2	0.983671		446.2	0.930341
446.1	1.00139		446.1	1.21955		446.1	0.950362			446.1	1.02037		446.1	0.985456		446.1	0.93119
446	1.0029		446	1.22092		446	0.948297			446	1.02062		446	0.986888		446	0.93043
445.9	1.00373		445.9	1.22285		445.9	0.948032			445.9	1.02099		445.9	0.988278		445.9	0.931299
445.8	1.00288		445.8	1.22263		445.8	0.947044			445.8	1.02077		445.8	0.990471		445.8	0.93057
445.7	1.00535		445.7	1.22382		445.7	0.947665			445.7	1.02137		445.7	0.992622		445.7	0.929428
445.6	1.00393		445.6	1.22517		445.6	0.947425			445.6	1.02128		445.6	0.991867		445.6	0.930159
445.5	1.00384		445.5	1.22604		445.5	0.948697			445.5	1.02214		445.5	0.99232		445.5	0.931918
445.4	1.0044		445.4	1.22681		445.4	0.949048			445.4	1.02152		445.4	0.992856		445.4	0.932074
445.3	1.00482		445.3	1.2266		445.3	0.947669			445.3	1.02229		445.3	0.994553		445.3	0.932108
445.2	1.00512		445.2	1.22745		445.2	0.948168			445.2	1.02352		445.2	0.995845		445.2	0.932367
445.1	1.00447		445.1	1.2306		445.1	0.949173			445.1	1.0248		445.1	0.996938		445.1	0.932959
445	1.0056		445	1.23133		445	0.949074			445	1.02509		445	0.996251		445	0.932996
444.9	1.00725		444.9	1.23239		444.9	0.948856			444.9	1.02646		444.9	0.995267		444.9	0.935272
444.8	1.00656		444.8	1.23276		444.8	0.949069			444.8	1.0282		444.8	0.996774		444.8	0.935528
444.7	1.00622		444.7	1.23336		444.7	0.947499			444.7	1.02673		444.7	0.997755		444.7	0.935862
444.6	1.00546		444.6	1.2352		444.6	0.947277			444.6	1.0284		444.6	0.996979		444.6	0.938859
444.5	1.00491		444.5	1.23514		444.5	0.948779			444.5	1.02878		444.5	0.996385		444.5	0.940125
444.4	1.00462		444.4	1.23603		444.4	0.950628			444.4	1.02741		444.4	0.995779		444.4	0.942151
444.3	1.00438		444.3	1.23659		444.3	0.950896			444.3	1.0276		444.3	0.995684		444.3	0.94135
444.2	1.00461		444.2	1.23752		444.2	0.953487			444.2	1.02675		444.2	0.99512		444.2	0.942904
444.1	1.00669		444.1	1.23929		444.1	0.955915			444.1	1.02632		444.1	0.996434		444.1	0.942105
444	1.00715		444	1.24088		444	0.957602			444	1.02542		444	0.99603		444	0.941639
443.9	1.00931		443.9	1.24071		443.9	0.95812			443.9	1.02412		443.9	0.996988		443.9	0.942026
443.8	1.00978		443.8	1.24277		443.8	0.95931			443.8	1.02317		443.8	0.996839		443.8	0.941227
443.7	1.01123		443.7	1.2435		443.7	0.959551			443.7	1.02333		443.7	0.996217		443.7	0.940602
443.6	1.01175		443.6	1.2439		443.6	0.958815			443.6	1.02295		443.6	0.995263		443.6	0.94115
443.5	1.01354		443.5	1.24642		443.5	0.959499			443.5	1.0239		443.5	0.996024		443.5	0.942229
443.4	1.01257		443.4	1.24812		443.4	0.958699			443.4	1.0247		443.4	0.996992		443.4	0.942976
443.3	1.01245		443.3	1.24969		443.3	0.959529			443.3	1.02419		443.3	0.99682		443.3	0.944072
443.2	1.01128		443.2	1.24927		443.2	0.960299			443.2	1.02337		443.2	0.996998		443.2	0.945568
443.1	1.014		443.1	1.25274		443.1	0.960296			443.1	1.0233		443.1	0.99675		443.1	0.94567
443	1.0136		443	1.25403		443	0.959856			443	1.02398		443	0.997367		443	0.944988
442.9	1.01451		442.9	1.25506		442.9	0.959663			442.9	1.02519		442.9	0.998887		442.9	0.943351
442.8	1.01335		442.8	1.25535		442.8	0.959336			442.8	1.02677		442.8	1.00003		442.8	0.944961
442.7	1.01389		442.7	1.25613		442.7	0.960292			442.7	1.02702		442.7	1.00296		442.7	0.944844
442.6	1.01389		442.6	1.25564		442.6	0.961716			442.6	1.02969		442.6	1.00446		442.6	0.944825
442.5	1.01348		442.5	1.25643		442.5	0.96349			442.5	1.03009		442.5	1.00582		442.5	0.945223
442.4	1.01366		442.4	1.25559		442.4	0.962148			442.4	1.02924		442.4	1.00535		442.4	0.945696
442.3	1.01366		442.3	1.25622		442.3	0.962954			442.3	1.0296		442.3	1.00553		442.3	0.947123
442.2	1.01303		442.2	1.25767		442.2	0.964185			442.2	1.02875		442.2	1.00674		442.2	0.947958
442.1	1.01339		442.1	1.25835		442.1	0.96347			442.1	1.02938		442.1	1.00534		442.1	0.946228
442	1.01505		442	1.2584		442	0.962794			442	1.03117		442	1.00544		442	0.947486
441.9	1.01576		441.9	1.25958		441.9	0.96291			441.9	1.03097		441.9	1.00549		441.9	0.947901
441.8	1.01511		441.8	1.25989		441.8	0.961543			441.8	1.03139		441.8	1.00577		441.8	0.947309
441.7	1.01627		441.7	1.26017		441.7	0.962712			441.7	1.03109		441.7	1.00613		441.7	0.947311
441.6	1.01582		441.6	1.26142		441.6	0.964011			441.6	1.03087		441.6	1.00668		441.6	0.947833
441.5	1.01514		441.5	1.26427		441.5	0.965287			441.5	1.03209		441.5	1.00787		441.5	0.947363
441.4	1.01596		441.4	1.26507		441.4	0.965089			441.4	1.03228		441.4	1.00688		441.4	0.948204
441.3	1.01726		441.3	1.26426		441.3	0.966403			441.3	1.03235		441.3	1.00713		441.3	0.948699
441.2	1.01867		441.2	1.2661		441.2	0.967696			441.2	1.03241		441.2	1.00864		441.2	0.948547
441.1	1.0195		441.1	1.26738		441.1	0.968869			441.1	1.03256		441.1	1.00867		441.1	0.947992
441	1.02006		441	1.27029		441	0.970923			441	1.03388		441	1.00908		441	0.948271
440.9	1.02111		440.9	1.27163		440.9	0.970928			440.9	1.03427		440.9	1.00819		440.9	0.948443
440.8	1.02123		440.8	1.27159		440.8	0.971643			440.8	1.03326		440.8	1.00775		440.8	0.950351
440.7	1.02073		440.7	1.27274		440.7	0.973082			440.7	1.03331		440.7	1.0081		440.7	0.949612
440.6	1.02078		440.6	1.27359		440.6	0.974363			440.6	1.03447		440.6	1.00891		440.6	0.949552
440.5	1.02		440.5	1.27581		440.5	0.974973			440.5	1.03417		440.5	1.01044		440.5	0.950013
440.4	1.0186		440.4	1.27759		440.4	0.976833			440.4	1.03417		440.4	1.01133		440.4	0.950553
440.3	1.01941		440.3	1.27722		440.3	0.975432			440.3	1.03361		440.3	1.01223		440.3	0.949976
440.2	1.0194		440.2	1.27936		440.2	0.976457			440.2	1.03416		440.2	1.01345		440.2	0.951227
440.1	1.01987		440.1	1.2794		440.1	0.976751			440.1	1.03328		440.1	1.01321		440.1	0.952652
440	1.02157		440	1.28157		440	0.976767			440	1.03436		440	1.01287		440	0.950916
439.9	1.02256		439.9	1.28307		439.9	0.976615			439.9	1.03457		439.9	1.01294		439.9	0.951851
439.8	1.02292		439.8	1.28225		439.8	0.976887			439.8	1.03495		439.8	1.01367		439.8	0.951366
439.7	1.02244		439.7	1.28477		439.7	0.977689			439.7	1.03575		439.7	1.01486		439.7	0.950209
439.6	1.02364		439.6	1.28539		439.6	0.978978			439.6	1.0385		439.6	1.01507		439.6	0.95035
439.5	1.02429		439.5	1.28572		439.5	0.979903			439.5	1.03953		439.5	1.01531		439.5	0.949172
439.4	1.0244		439.4	1.28518		439.4	0.98086			439.4	1.04122		439.4	1.01502		439.4	0.950573
439.3	1.02413		439.3	1.28711		439.3	0.981921			439.3	1.04061		439.3	1.01486		439.3	0.951713
439.2	1.02499		439.2	1.28771		439.2	0.98186			439.2	1.04143		439.2	1.01331		439.2	0.95163
439.1	1.02674		439.1	1.28922		439.1	0.981746			439.1	1.04138		439.1	1.01373		439.1	0.95259
439	1.0268		439	1.29087		439	0.982676			439	1.04193		439	1.01279		439	0.953548
438.9	1.02634		438.9	1.29404		438.9	0.982536			438.9	1.04088		438.9	1.01411		438.9	0.952989
438.8	1.02488		438.8	1.29397		438.8	0.984227			438.8	1.04107		438.8	1.01426		438.8	0.9518
438.7	1.02528		438.7	1.29604		438.7	0.9837			438.7	1.04212		438.7	1.01509		438.7	0.952002
438.6	1.02516		438.6	1.29845		438.6	0.986668			438.6	1.04344		438.6	1.01368		438.6	0.952386
438.5	1.0264		438.5	1.29914		438.5	0.985048			438.5	1.04327		438.5	1.01567		438.5	0.953723
438.4	1.02581		438.4	1.30186		438.4	0.986124			438.4	1.04385		438.4	1.01478		438.4	0.953235
438.3	1.02454		438.3	1.30381		438.3	0.986185			438.3	1.04731		438.3	1.01541		438.3	0.952747
438.2	1.0248		438.2	1.30338		438.2	0.987774			438.2	1.04683		438.2	1.01701		438.2	0.953086
438.1	1.024		438.1	1.30474		438.1	0.987958			438.1	1.04611		438.1	1.01905		438.1	0.954544
438	1.02412		438	1.30748		438	0.988845			438	1.04723		438	1.01743		438	0.953806
437.9	1.02476		437.9	1.30873		437.9	0.990003			437.9	1.04801		437.9	1.01849		437.9	0.953833
437.8	1.0253		437.8	1.31104		437.8	0.989435			437.8	1.04707		437.8	1.01857		437.8	0.953257
437.7	1.0257		437.7	1.31019		437.7	0.988684			437.7	1.04873		437.7	1.01982		437.7	0.952983
437.6	1.02806		437.6	1.31105		437.6	0.989776			437.6	1.04988		437.6	1.02097		437.6	0.953563
437.5	1.02845		437.5	1.31288		437.5	0.989281			437.5	1.0504		437.5	1.02252		437.5	0.952257
437.4	1.02818		437.4	1.3143		437.4	0.989483			437.4	1.05197		437.4	1.02302		437.4	0.952558
437.3	1.02826		437.3	1.31456		437.3	0.989508			437.3	1.05234		437.3	1.02274		437.3	0.953177
437.2	1.02719		437.2	1.31695		437.2	0.989584			437.2	1.05461		437.2	1.02278		437.2	0.953156
437.1	1.02817		437.1	1.31674		437.1	0.990451			437.1	1.05584		437.1	1.0239		437.1	0.95409
437	1.02716		437	1.31748		437	0.994017			437	1.05575		437	1.02518		437	0.955052
436.9	1.02759		436.9	1.31878		436.9	0.996075			436.9	1.05653		436.9	1.02632		436.9	0.954962
436.8	1.02769		436.8	1.31953		436.8	0.995885			436.8	1.05707		436.8	1.02526		436.8	0.955636
436.7	1.02794		436.7	1.32058		436.7	0.997284			436.7	1.05739		436.7	1.02673		436.7	0.9558
436.6	1.02838		436.6	1.32189		436.6	0.996428			436.6	1.05626		436.6	1.02641		436.6	0.95535
436.5	1.02964		436.5	1.32461		436.5	0.99529			436.5	1.05664		436.5	1.02804		436.5	0.955532
436.4	1.02878		436.4	1.32379		436.4	0.996194			436.4	1.05902		436.4	1.02987		436.4	0.955955
436.3	1.03006		436.3	1.32513		436.3	0.996165			436.3	1.05886		436.3	1.02945		436.3	0.95615
436.2	1.03029		436.2	1.3282		436.2	0.998007			436.2	1.05905		436.2	1.03089		436.2	0.95681
436.1	1.0314		436.1	1.32894		436.1	0.998088			436.1	1.05824		436.1	1.03045		436.1	0.957474
436	1.03182		436	1.33065		436	0.998335			436	1.058		436	1.0288		436	0.958416
435.9	1.03234		435.9	1.33347		435.9	0.995725			435.9	1.05667		435.9	1.02804		435.9	0.958007
435.8	1.03154		435.8	1.33439		435.8	0.995569			435.8	1.05755		435.8	1.02707		435.8	0.958149
435.7	1.03231		435.7	1.33614		435.7	0.995907			435.7	1.05742		435.7	1.02853		435.7	0.958031
435.6	1.03441		435.6	1.33761		435.6	0.998028			435.6	1.05682		435.6	1.02947		435.6	0.958438
435.5	1.03413		435.5	1.34005		435.5	0.9984			435.5	1.05714		435.5	1.03064		435.5	0.960303
435.4	1.03452		435.4	1.34116		435.4	0.999778			435.4	1.05803		435.4	1.03095		435.4	0.962155
435.3	1.03336		435.3	1.34208		435.3	0.998035			435.3	1.05856		435.3	1.03185		435.3	0.962283
435.2	1.03487		435.2	1.34326		435.2	1.00011			435.2	1.05752		435.2	1.03232		435.2	0.962045
435.1	1.03517		435.1	1.34416		435.1	1.0009			435.1	1.05809		435.1	1.03495		435.1	0.961365
435	1.03508		435	1.34455		435	1.00102			435	1.06003		435	1.03678		435	0.962662
434.9	1.03444		434.9	1.34508		434.9	1.00155			434.9	1.06109		434.9	1.03771		434.9	0.962595
434.8	1.03452		434.8	1.34573		434.8	1.00155			434.8	1.06201		434.8	1.03778		434.8	0.961733
434.7	1.03504		434.7	1.34637		434.7	1.00071			434.7	1.06157		434.7	1.03972		434.7	0.960882
434.6	1.03497		434.6	1.34772		434.6	1.00206			434.6	1.06176		434.6	1.03889		434.6	0.960525
434.5	1.03456		434.5	1.3497		434.5	1.00232			434.5	1.06228		434.5	1.03862		434.5	0.961829
434.4	1.03434		434.4	1.35038		434.4	1.00067			434.4	1.06347		434.4	1.03891		434.4	0.962898
434.3	1.03391		434.3	1.35185		434.3	1.00181			434.3	1.06239		434.3	1.0398		434.3	0.963414
434.2	1.03488		434.2	1.35499		434.2	1.00197			434.2	1.06293		434.2	1.04107		434.2	0.962043
434.1	1.03475		434.1	1.35836		434.1	1.00159			434.1	1.06352		434.1	1.04096		434.1	0.961487
434	1.03578		434	1.35926		434	1.00235			434	1.06438		434	1.04099		434	0.961768
433.9	1.03718		433.9	1.36002		433.9	1.00125			433.9	1.06356		433.9	1.04243		433.9	0.961507
433.8	1.03663		433.8	1.36191		433.8	1.00264			433.8	1.06453		433.8	1.04186		433.8	0.963301
433.7	1.03857		433.7	1.36318		433.7	1.00263			433.7	1.06383		433.7	1.04279		433.7	0.963666
433.6	1.03934		433.6	1.36455		433.6	1.00388			433.6	1.06369		433.6	1.04306		433.6	0.96447
433.5	1.03678		433.5	1.36708		433.5	1.00457			433.5	1.0636		433.5	1.04231		433.5	0.965283
433.4	1.03837		433.4	1.36898		433.4	1.0061			433.4	1.06382		433.4	1.04343		433.4	0.965648
433.3	1.03895		433.3	1.37057		433.3	1.00728			433.3	1.06475		433.3	1.0436		433.3	0.965196
433.2	1.03904		433.2	1.37316		433.2	1.00898			433.2	1.06458		433.2	1.04455		433.2	0.965307
433.1	1.03975		433.1	1.37536		433.1	1.00732			433.1	1.06428		433.1	1.04471		433.1	0.965797
433	1.0402		433	1.37407		433	1.00709			433	1.06314		433	1.04525		433	0.965771
432.9	1.04106		432.9	1.37557		432.9	1.00669			432.9	1.06441		432.9	1.04438		432.9	0.966042
432.8	1.0426		432.8	1.37636		432.8	1.008			432.8	1.06346		432.8	1.04467		432.8	0.966655
432.7	1.04456		432.7	1.37966		432.7	1.00811			432.7	1.06271		432.7	1.04627		432.7	0.96602
432.6	1.04684		432.6	1.38026		432.6	1.00972			432.6	1.06197		432.6	1.04483		432.6	0.966751
432.5	1.04761		432.5	1.38205		432.5	1.01325			432.5	1.06219		432.5	1.04541		432.5	0.967073
432.4	1.04709		432.4	1.3827		432.4	1.01387			432.4	1.06172		432.4	1.04407		432.4	0.966887
432.3	1.04749		432.3	1.38481		432.3	1.01526			432.3	1.06309		432.3	1.04448		432.3	0.966308
432.2	1.04896		432.2	1.38575		432.2	1.0169			432.2	1.06314		432.2	1.04407		432.2	0.967971
432.1	1.05248		432.1	1.38815		432.1	1.01663			432.1	1.06306		432.1	1.04503		432.1	0.967261
432	1.05263		432	1.38764		432	1.01914			432	1.06184		432	1.04508		432	0.966291
431.9	1.05427		431.9	1.38788		431.9	1.01917			431.9	1.06137		431.9	1.04364		431.9	0.965299
431.8	1.05526		431.8	1.38995		431.8	1.02063			431.8	1.06252		431.8	1.04303		431.8	0.964674
431.7	1.05673		431.7	1.38889		431.7	1.02242			431.7	1.06015		431.7	1.04344		431.7	0.964051
431.6	1.05728		431.6	1.38898		431.6	1.02334			431.6	1.05961		431.6	1.04488		431.6	0.965453
431.5	1.05626		431.5	1.39193		431.5	1.02187			431.5	1.0582		431.5	1.04484		431.5	0.964779
431.4	1.05936		431.4	1.39488		431.4	1.02263			431.4	1.05794		431.4	1.04369		431.4	0.963643
431.3	1.06104		431.3	1.39362		431.3	1.02444			431.3	1.05978		431.3	1.04449		431.3	0.964599
431.2	1.06385		431.2	1.39394		431.2	1.02642			431.2	1.0592		431.2	1.04412		431.2	0.963733
431.1	1.06516		431.1	1.39502		431.1	1.02607			431.1	1.0591		431.1	1.0463		431.1	0.965001
431	1.06619		431	1.3963		431	1.02675			431	1.05932		431	1.04477		431	0.965013
430.9	1.06765		430.9	1.39884		430.9	1.02641			430.9	1.05983		430.9	1.04395		430.9	0.964458
430.8	1.06867		430.8	1.3998		430.8	1.02636			430.8	1.0599		430.8	1.04342		430.8	0.966095
430.7	1.06876		430.7	1.40166		430.7	1.02582			430.7	1.05861		430.7	1.04444		430.7	0.965599
430.6	1.06966		430.6	1.40198		430.6	1.02704			430.6	1.05887		430.6	1.04613		430.6	0.965737
430.5	1.06905		430.5	1.40508		430.5	1.02717			430.5	1.05887		430.5	1.04622		430.5	0.966286
430.4	1.07082		430.4	1.40723		430.4	1.0271			430.4	1.05943		430.4	1.04436		430.4	0.966732
430.3	1.07068		430.3	1.40838		430.3	1.02543			430.3	1.05982		430.3	1.04542		430.3	0.967403
430.2	1.07202		430.2	1.41019		430.2	1.02662			430.2	1.06141		430.2	1.04554		430.2	0.966673
430.1	1.07312		430.1	1.4129		430.1	1.0256			430.1	1.06154		430.1	1.04635		430.1	0.967323
430	1.07523		430	1.41345		430	1.02715			430	1.06181		430	1.04669		430	0.966995
429.9	1.07903		429.9	1.41449		429.9	1.02878			429.9	1.06365		429.9	1.04554		429.9	0.967204
429.8	1.08074		429.8	1.41673		429.8	1.02899			429.8	1.06306		429.8	1.04561		429.8	0.966895
429.7	1.0812		429.7	1.41925		429.7	1.03125			429.7	1.06234		429.7	1.04519		429.7	0.968753
429.6	1.08362		429.6	1.42054		429.6	1.03488			429.6	1.06264		429.6	1.04556		429.6	0.969038
429.5	1.08438		429.5	1.41817		429.5	1.03333			429.5	1.0629		429.5	1.04525		429.5	0.968666
429.4	1.08602		429.4	1.41981		429.4	1.03488			429.4	1.06288		429.4	1.04589		429.4	0.96816
429.3	1.08726		429.3	1.42065		429.3	1.03573			429.3	1.06193		429.3	1.04542		429.3	0.968093
429.2	1.0893		429.2	1.42343		429.2	1.03792			429.2	1.06121		429.2	1.04699		429.2	0.969282
429.1	1.09167		429.1	1.42422		429.1	1.03779			429.1	1.05968		429.1	1.04577		429.1	0.969737
429	1.09431		429	1.42749		429	1.03691			429	1.06229		429	1.04433		429	0.968632
428.9	1.09656		428.9	1.42957		428.9	1.03742			428.9	1.06291		428.9	1.04411		428.9	0.96894
428.8	1.09843		428.8	1.42922		428.8	1.03895			428.8	1.06246		428.8	1.04613		428.8	0.969193
428.7	1.10128		428.7	1.43147		428.7	1.04029			428.7	1.06173		428.7	1.04491		428.7	0.969688
428.6	1.10189		428.6	1.4335		428.6	1.04124			428.6	1.06212		428.6	1.0453		428.6	0.968659
428.5	1.10418		428.5	1.43635		428.5	1.04098			428.5	1.06234		428.5	1.04562		428.5	0.970238
428.4	1.10561		428.4	1.43931		428.4	1.04344			428.4	1.06213		428.4	1.04223		428.4	0.970232
428.3	1.10975		428.3	1.44136		428.3	1.04588			428.3	1.0607		428.3	1.04097		428.3	0.970444
428.2	1.11364		428.2	1.44291		428.2	1.04635			428.2	1.05952		428.2	1.03928		428.2	0.970906
428.1	1.11536		428.1	1.44394		428.1	1.04763			428.1	1.05945		428.1	1.03863		428.1	0.971324
428	1.11693		428	1.44631		428	1.04804			428	1.05862		428	1.03905		428	0.972217
427.9	1.11687		427.9	1.44658		427.9	1.0483			427.9	1.05805		427.9	1.03995		427.9	0.972016
427.8	1.11885		427.8	1.44579		427.8	1.0478			427.8	1.05828		427.8	1.03975		427.8	0.971196
427.7	1.12014		427.7	1.44662		427.7	1.04856			427.7	1.05844		427.7	1.04108		427.7	0.971675
427.6	1.12036		427.6	1.44347		427.6	1.04919			427.6	1.05837		427.6	1.04181		427.6	0.971321
427.5	1.11989		427.5	1.44291		427.5	1.05226			427.5	1.05748		427.5	1.04066		427.5	0.971161
427.4	1.11938		427.4	1.44459		427.4	1.05256			427.4	1.05687		427.4	1.03964		427.4	0.971768
427.3	1.12188		427.3	1.44515		427.3	1.05523			427.3	1.05758		427.3	1.03911		427.3	0.972148
427.2	1.12282		427.2	1.44625		427.2	1.05693			427.2	1.05658		427.2	1.03875		427.2	0.971648
427.1	1.12446		427.1	1.45078		427.1	1.05849			427.1	1.05649		427.1	1.03872		427.1	0.970166
427	1.12671		427	1.45398		427	1.05859			427	1.0577		427	1.03832		427	0.969241
426.9	1.13082		426.9	1.45462		426.9	1.05768			426.9	1.05861		426.9	1.03722		426.9	0.968917
426.8	1.13334		426.8	1.45541		426.8	1.05867			426.8	1.05765		426.8	1.03637		426.8	0.96959
426.7	1.13519		426.7	1.45718		426.7	1.05753			426.7	1.05671		426.7	1.03619		426.7	0.970773
426.6	1.13966		426.6	1.45907		426.6	1.05813			426.6	1.057		426.6	1.03628		426.6	0.969442
426.5	1.13911		426.5	1.45841		426.5	1.06095			426.5	1.05749		426.5	1.03654		426.5	0.969012
426.4	1.14208		426.4	1.46305		426.4	1.06202			426.4	1.05828		426.4	1.03603		426.4	0.969693
426.3	1.14311		426.3	1.46479		426.3	1.0612			426.3	1.05752		426.3	1.03633		426.3	0.970458
426.2	1.14327		426.2	1.46475		426.2	1.06304			426.2	1.05613		426.2	1.03497		426.2	0.970217
426.1	1.14549		426.1	1.46545		426.1	1.06501			426.1	1.05642		426.1	1.03458		426.1	0.969414
426	1.14542		426	1.46806		426	1.06728			426	1.05637		426	1.03576		426	0.968964
425.9	1.14563		425.9	1.46877		425.9	1.0666			425.9	1.05652		425.9	1.03534		425.9	0.969551
425.8	1.15009		425.8	1.4734		425.8	1.06681			425.8	1.0579		425.8	1.03659		425.8	0.970147
425.7	1.15271		425.7	1.47309		425.7	1.06819			425.7	1.05817		425.7	1.03658		425.7	0.969956
425.6	1.1538		425.6	1.47477		425.6	1.06923			425.6	1.05648		425.6	1.03816		425.6	0.969209
425.5	1.15242		425.5	1.47654		425.5	1.07039			425.5	1.05822		425.5	1.03732		425.5	0.970083
425.4	1.15638		425.4	1.48113		425.4	1.07168			425.4	1.05753		425.4	1.03744		425.4	0.970384
425.3	1.15664		425.3	1.48246		425.3	1.07388			425.3	1.05663		425.3	1.03721		425.3	0.971938
425.2	1.16065		425.2	1.48313		425.2	1.0761			425.2	1.05593		425.2	1.03608		425.2	0.971825
425.1	1.16118		425.1	1.48775		425.1	1.07711			425.1	1.05642		425.1	1.03608		425.1	0.97209
425	1.16266		425	1.49453		425	1.07824			425	1.0567		425	1.03566		425	0.971824
424.9	1.16667		424.9	1.4937		424.9	1.08118			424.9	1.05734		424.9	1.03545		424.9	0.972855
424.8	1.16653		424.8	1.49399		424.8	1.08273			424.8	1.05574		424.8	1.036		424.8	0.972884
424.7	1.17007		424.7	1.49639		424.7	1.08431			424.7	1.05583		424.7	1.03519		424.7	0.973653
424.6	1.17445		424.6	1.49704		424.6	1.08581			424.6	1.05455		424.6	1.03616		424.6	0.973989
424.5	1.17988		424.5	1.50059		424.5	1.08783			424.5	1.05548		424.5	1.03467		424.5	0.974674
424.4	1.18406		424.4	1.50327		424.4	1.08928			424.4	1.05449		424.4	1.0347		424.4	0.973334
424.3	1.18426		424.3	1.50717		424.3	1.08934			424.3	1.05408		424.3	1.03574		424.3	0.9752
424.2	1.18761		424.2	1.50974		424.2	1.0918			424.2	1.05496		424.2	1.0353		424.2	0.974211
424.1	1.19073		424.1	1.51054		424.1	1.09439			424.1	1.05457		424.1	1.03517		424.1	0.975443
424	1.19151		424	1.51328		424	1.09663			424	1.0545		424	1.03371		424	0.976559
423.9	1.19444		423.9	1.51176		423.9	1.09646			423.9	1.053		423.9	1.03328		423.9	0.976859
423.8	1.19617		423.8	1.51463		423.8	1.09907			423.8	1.05265		423.8	1.03426		423.8	0.976784
423.7	1.19928		423.7	1.51864		423.7	1.10096			423.7	1.0518		423.7	1.03253		423.7	0.976334
423.6	1.2047		423.6	1.51995		423.6	1.1032			423.6	1.05059		423.6	1.03273		423.6	0.976965
423.5	1.20953		423.5	1.52006		423.5	1.10646			423.5	1.05084		423.5	1.03119		423.5	0.975542
423.4	1.21174		423.4	1.51931		423.4	1.10714			423.4	1.05105		423.4	1.03105		423.4	0.976403
423.3	1.21407		423.3	1.52142		423.3	1.10712			423.3	1.04929		423.3	1.03298		423.3	0.976027
423.2	1.21781		423.2	1.52465		423.2	1.10936			423.2	1.04883		423.2	1.03238		423.2	0.974956
423.1	1.22004		423.1	1.52459		423.1	1.11039			423.1	1.04931		423.1	1.03272		423.1	0.975198
423	1.22147		423	1.52503		423	1.1103			423	1.04789		423	1.03342		423	0.975156
422.9	1.22234		422.9	1.52905		422.9	1.11446			422.9	1.04667		422.9	1.03351		422.9	0.97559
422.8	1.22591		422.8	1.53142		422.8	1.11523			422.8	1.04678		422.8	1.03442		422.8	0.975759
422.7	1.22659		422.7	1.5321		422.7	1.11823			422.7	1.0478		422.7	1.03568		422.7	0.97593
422.6	1.22462		422.6	1.53173		422.6	1.1215			422.6	1.04816		422.6	1.03534		422.6	0.976849
422.5	1.22766		422.5	1.53422		422.5	1.12217			422.5	1.04906		422.5	1.03578		422.5	0.976095
422.4	1.22803		422.4	1.53587		422.4	1.12471			422.4	1.04735		422.4	1.03614		422.4	0.976247
422.3	1.23163		422.3	1.53606		422.3	1.12774			422.3	1.04751		422.3	1.03651		422.3	0.975434
422.2	1.23376		422.2	1.54011		422.2	1.13014			422.2	1.04761		422.2	1.03489		422.2	0.975545
422.1	1.23281		422.1	1.53964		422.1	1.1335			422.1	1.0475		422.1	1.03554		422.1	0.975708
422	1.23575		422	1.54084		422	1.13705			422	1.04693		422	1.03399		422	0.976696
421.9	1.23435		421.9	1.5412		421.9	1.13728			421.9	1.04759		421.9	1.03256		421.9	0.97642
421.8	1.23703		421.8	1.54033		421.8	1.13868			421.8	1.04757		421.8	1.03416		421.8	0.97631
421.7	1.23802		421.7	1.5412		421.7	1.1401			421.7	1.04857		421.7	1.03477		421.7	0.975893
421.6	1.23717		421.6	1.54245		421.6	1.14219			421.6	1.05011		421.6	1.03611		421.6	0.975387
421.5	1.2404		421.5	1.54526		421.5	1.14475			421.5	1.05034		421.5	1.03493		421.5	0.975143
421.4	1.23895		421.4	1.54663		421.4	1.14918			421.4	1.05081		421.4	1.03322		421.4	0.973724
421.3	1.24261		421.3	1.5492		421.3	1.15121			421.3	1.05068		421.3	1.03245		421.3	0.974268
421.2	1.2414		421.2	1.55294		421.2	1.15595			421.2	1.04838		421.2	1.03193		421.2	0.973707
421.1	1.24774		421.1	1.55464		421.1	1.15745			421.1	1.04875		421.1	1.03198		421.1	0.973808
421	1.25429		421	1.55952		421	1.16204			421	1.04997		421	1.03038		421	0.974242
420.9	1.2579		420.9	1.56167		420.9	1.16387			420.9	1.0489		420.9	1.03191		420.9	0.975156
420.8	1.26333		420.8	1.56329		420.8	1.16688			420.8	1.05065		420.8	1.0306		420.8	0.976015
420.7	1.26459		420.7	1.56298		420.7	1.16994			420.7	1.05128		420.7	1.03061		420.7	0.976087
420.6	1.2667		420.6	1.56569		420.6	1.17001			420.6	1.05153		420.6	1.0305		420.6	0.975508
420.5	1.26732		420.5	1.56689		420.5	1.17173			420.5	1.05064		420.5	1.03053		420.5	0.976849
420.4	1.26917		420.4	1.56721		420.4	1.1714			420.4	1.04917		420.4	1.03096		420.4	0.977788
420.3	1.26832		420.3	1.56461		420.3	1.17662			420.3	1.04801		420.3	1.03133		420.3	0.97944
420.2	1.27166		420.2	1.56278		420.2	1.1787			420.2	1.04904		420.2	1.0334		420.2	0.978713
420.1	1.27609		420.1	1.56322		420.1	1.18207			420.1	1.04943		420.1	1.03336		420.1	0.978596
420	1.27561		420	1.56102		420	1.18286			420	1.04829		420	1.03309		420	0.980084
419.9	1.2817		419.9	1.56151		419.9	1.18552			419.9	1.04849		419.9	1.03101		419.9	0.979787
419.8	1.28175		419.8	1.55939		419.8	1.18883			419.8	1.04932		419.8	1.03128		419.8	0.980385
419.7	1.28005		419.7	1.558		419.7	1.19271			419.7	1.04978		419.7	1.03144		419.7	0.979928
419.6	1.28631		419.6	1.5594		419.6	1.1961			419.6	1.05103		419.6	1.03161		419.6	0.981032
419.5	1.28249		419.5	1.55498		419.5	1.19737			419.5	1.04949		419.5	1.03114		419.5	0.981318
419.4	1.28423		419.4	1.55582		419.4	1.20066			419.4	1.04913		419.4	1.03034		419.4	0.980138
419.3	1.28442		419.3	1.55703		419.3	1.2065			419.3	1.04874		419.3	1.03008		419.3	0.979507
419.2	1.28563		419.2	1.55468		419.2	1.20795			419.2	1.04721		419.2	1.02959		419.2	0.979657
419.1	1.28625		419.1	1.55351		419.1	1.20988			419.1	1.04603		419.1	1.02989		419.1	0.97863
419	1.28732		419	1.55075		419	1.21343			419	1.04644		419	1.02948		419	0.978005
418.9	1.28754		418.9	1.5512		418.9	1.21802			418.9	1.04521		418.9	1.02959		418.9	0.978617
418.8	1.28568		418.8	1.54862		418.8	1.22062			418.8	1.04726		418.8	1.02848		418.8	0.978614
418.7	1.28863		418.7	1.54784		418.7	1.22173			418.7	1.04814		418.7	1.02992		418.7	0.977537
418.6	1.2877		418.6	1.54848		418.6	1.22279			418.6	1.04966		418.6	1.03092		418.6	0.977767
418.5	1.28832		418.5	1.54814		418.5	1.22335			418.5	1.04917		418.5	1.03214		418.5	0.9781
418.4	1.28631		418.4	1.54375		418.4	1.22515			418.4	1.04905		418.4	1.03256		418.4	0.979032
418.3	1.28664		418.3	1.54234		418.3	1.2291			418.3	1.05014		418.3	1.03376		418.3	0.977976
418.2	1.28749		418.2	1.54017		418.2	1.23182			418.2	1.05076		418.2	1.03094		418.2	0.977927
418.1	1.28269		418.1	1.53995		418.1	1.23608			418.1	1.04953		418.1	1.03284		418.1	0.977431
418	1.27671		418	1.538		418	1.23867			418	1.04957		418	1.03274		418	0.977681
417.9	1.27737		417.9	1.53468		417.9	1.24286			417.9	1.04965		417.9	1.0322		417.9	0.976774
417.8	1.27483		417.8	1.53079		417.8	1.24734			417.8	1.0485		417.8	1.03312		417.8	0.977345
417.7	1.27625		417.7	1.52757		417.7	1.25482			417.7	1.04821		417.7	1.03334		417.7	0.977783
417.6	1.27442		417.6	1.52613		417.6	1.25824			417.6	1.04842		417.6	1.03327		417.6	0.978158
417.5	1.27494		417.5	1.52364		417.5	1.26209			417.5	1.05047		417.5	1.03263		417.5	0.976063
417.4	1.27594		417.4	1.52396		417.4	1.26549			417.4	1.05155		417.4	1.03447		417.4	0.976238
417.3	1.27645		417.3	1.52426		417.3	1.26955			417.3	1.05104		417.3	1.03492		417.3	0.976064
417.2	1.27681		417.2	1.52085		417.2	1.27202			417.2	1.05072		417.2	1.03543		417.2	0.976799
417.1	1.27462		417.1	1.51617		417.1	1.27696			417.1	1.05028		417.1	1.03473		417.1	0.977231
417	1.27354		417	1.51349		417	1.27729			417	1.05017		417	1.03592		417	0.977515
416.9	1.27143		416.9	1.51268		416.9	1.27939			416.9	1.05074		416.9	1.03484		416.9	0.977175
416.8	1.27271		416.8	1.51221		416.8	1.28289			416.8	1.05138		416.8	1.03382		416.8	0.976056
416.7	1.27184		416.7	1.5101		416.7	1.28738			416.7	1.05279		416.7	1.0334		416.7	0.976658
416.6	1.26971		416.6	1.50787		416.6	1.29304			416.6	1.05212		416.6	1.03379		416.6	0.977964
416.5	1.26876		416.5	1.50307		416.5	1.29546			416.5	1.0522		416.5	1.03367		416.5	0.97772
416.4	1.26875		416.4	1.49958		416.4	1.30035			416.4	1.05412		416.4	1.03346		416.4	0.978674
416.3	1.26822		416.3	1.49579		416.3	1.30252			416.3	1.05491		416.3	1.03336		416.3	0.979081
416.2	1.26862		416.2	1.49087		416.2	1.30836			416.2	1.05585		416.2	1.03296		416.2	0.980937
416.1	1.26868		416.1	1.48844		416.1	1.30964			416.1	1.0559		416.1	1.03245		416.1	0.981028
416	1.27087		416	1.48499		416	1.3142			416	1.05657		416	1.0334		416	0.980389
415.9	1.26729		415.9	1.4804		415.9	1.31992			415.9	1.05739		415.9	1.03376		415.9	0.981273
415.8	1.26489		415.8	1.47692		415.8	1.32543			415.8	1.05728		415.8	1.0328		415.8	0.981581
415.7	1.26037		415.7	1.47173		415.7	1.32887			415.7	1.05683		415.7	1.03207		415.7	0.981566
415.6	1.26014		415.6	1.46556		415.6	1.33114			415.6	1.05535		415.6	1.03326		415.6	0.981231
415.5	1.25961		415.5	1.46535		415.5	1.33301			415.5	1.05531		415.5	1.03378		415.5	0.981884
415.4	1.25737		415.4	1.45998		415.4	1.33734			415.4	1.05332		415.4	1.03447		415.4	0.980882
415.3	1.25705		415.3	1.45716		415.3	1.34234			415.3	1.05307		415.3	1.03601		415.3	0.980887
415.2	1.25547		415.2	1.45346		415.2	1.34732			415.2	1.05409		415.2	1.03488		415.2	0.982342
415.1	1.2525		415.1	1.45112		415.1	1.35122			415.1	1.05337		415.1	1.03509		415.1	0.981724
415	1.25113		415	1.44868		415	1.35573			415	1.05114		415	1.03543		415	0.982427
414.9	1.25165		414.9	1.44306		414.9	1.35918			414.9	1.05218		414.9	1.03649		414.9	0.982274
414.8	1.25358		414.8	1.43754		414.8	1.36228			414.8	1.05281		414.8	1.03709		414.8	0.982854
414.7	1.24997		414.7	1.43325		414.7	1.3663			414.7	1.05306		414.7	1.03649		414.7	0.982876
414.6	1.25277		414.6	1.42859		414.6	1.36999			414.6	1.0536		414.6	1.0363		414.6	0.985351
414.5	1.24836		414.5	1.42258		414.5	1.37603			414.5	1.05343		414.5	1.03585		414.5	0.984918
414.4	1.24466		414.4	1.41605		414.4	1.37891			414.4	1.05331		414.4	1.03556		414.4	0.983891
414.3	1.24044		414.3	1.41094		414.3	1.381			414.3	1.05377		414.3	1.03629		414.3	0.984485
414.2	1.2387		414.2	1.40552		414.2	1.38533			414.2	1.05471		414.2	1.03431		414.2	0.983732
414.1	1.23778		414.1	1.40152		414.1	1.38963			414.1	1.05466		414.1	1.03442		414.1	0.98345
414	1.23762		414	1.39835		414	1.39138			414	1.05528		414	1.03533		414	0.984767
413.9	1.23535		413.9	1.39353		413.9	1.39669			413.9	1.05589		413.9	1.0351		413.9	0.987275
413.8	1.23314		413.8	1.38664		413.8	1.40359			413.8	1.05632		413.8	1.03454		413.8	0.985799
413.7	1.23254		413.7	1.38404		413.7	1.41039			413.7	1.05547		413.7	1.03561		413.7	0.985083
413.6	1.23071		413.6	1.38183		413.6	1.41579			413.6	1.05497		413.6	1.03305		413.6	0.985823
413.5	1.2303		413.5	1.37772		413.5	1.4198			413.5	1.05621		413.5	1.03256		413.5	0.986517
413.4	1.22722		413.4	1.37553		413.4	1.42278			413.4	1.05643		413.4	1.03282		413.4	0.986652
413.3	1.2258		413.3	1.37483		413.3	1.43102			413.3	1.05752		413.3	1.03213		413.3	0.986815
413.2	1.22172		413.2	1.37213		413.2	1.43458			413.2	1.05701		413.2	1.03285		413.2	0.987962
413.1	1.22027		413.1	1.36855		413.1	1.43697			413.1	1.05529		413.1	1.03281		413.1	0.987792
413	1.2161		413	1.36458		413	1.44365			413	1.05499		413	1.0324		413	0.988056
412.9	1.21473		412.9	1.35817		412.9	1.44851			412.9	1.05519		412.9	1.03187		412.9	0.986754
412.8	1.21378		412.8	1.36001		412.8	1.45203			412.8	1.05702		412.8	1.03302		412.8	0.987935
412.7	1.2113		412.7	1.35331		412.7	1.45625			412.7	1.0558		412.7	1.034		412.7	0.988943
412.6	1.20905		412.6	1.34779		412.6	1.45993			412.6	1.05696		412.6	1.03524		412.6	0.989966
412.5	1.20703		412.5	1.34283		412.5	1.46371			412.5	1.05809		412.5	1.03669		412.5	0.99018
412.4	1.20356		412.4	1.34022		412.4	1.46592			412.4	1.05928		412.4	1.03667		412.4	0.991394
412.3	1.20115		412.3	1.33611		412.3	1.47054			412.3	1.06042		412.3	1.03747		412.3	0.99197
412.2	1.20028		412.2	1.33137		412.2	1.4719			412.2	1.06054		412.2	1.03808		412.2	0.991554
412.1	1.20075		412.1	1.32507		412.1	1.47594			412.1	1.06096		412.1	1.03734		412.1	0.992056
412	1.19868		412	1.32235		412	1.48021			412	1.05922		412	1.03814		412	0.992515
411.9	1.19607		411.9	1.31572		411.9	1.48565			411.9	1.05774		411.9	1.03773		411.9	0.992847
411.8	1.19487		411.8	1.30876		411.8	1.49256			411.8	1.05819		411.8	1.03787		411.8	0.993252
411.7	1.19563		411.7	1.30439		411.7	1.49956			411.7	1.05824		411.7	1.03828		411.7	0.992905
411.6	1.19596		411.6	1.2988		411.6	1.50406			411.6	1.05864		411.6	1.03776		411.6	0.993378
411.5	1.19409		411.5	1.29449		411.5	1.50922			411.5	1.05949		411.5	1.03822		411.5	0.994203
411.4	1.19505		411.4	1.2898		411.4	1.51124			411.4	1.06093		411.4	1.03888		411.4	0.994872
411.3	1.19466		411.3	1.28361		411.3	1.51493			411.3	1.06173		411.3	1.03704		411.3	0.995463
411.2	1.1911		411.2	1.27879		411.2	1.52001			411.2	1.06263		411.2	1.03682		411.2	0.995308
411.1	1.19001		411.1	1.27144		411.1	1.52148			411.1	1.06227		411.1	1.03655		411.1	0.996075
411	1.18745		411	1.26683		411	1.52317			411	1.06287		411	1.03671		411	0.995879
410.9	1.18606		410.9	1.26011		410.9	1.52698			410.9	1.06184		410.9	1.03795		410.9	0.995039
410.8	1.18471		410.8	1.25478		410.8	1.52853			410.8	1.06006		410.8	1.03664		410.8	0.995482
410.7	1.17907		410.7	1.25026		410.7	1.53142			410.7	1.06053		410.7	1.03632		410.7	0.99534
410.6	1.17837		410.6	1.24417		410.6	1.53535			410.6	1.06081		410.6	1.03644		410.6	0.995779
410.5	1.17567		410.5	1.23538		410.5	1.53912			410.5	1.06133		410.5	1.03683		410.5	0.994288
410.4	1.17649		410.4	1.23183		410.4	1.54163			410.4	1.06347		410.4	1.03827		410.4	0.992849
410.3	1.17141		410.3	1.22749		410.3	1.54335			410.3	1.06469		410.3	1.03803		410.3	0.992846
410.2	1.17094		410.2	1.22386		410.2	1.5488			410.2	1.06537		410.2	1.03794		410.2	0.993433
410.1	1.16706		410.1	1.21872		410.1	1.55131			410.1	1.06471		410.1	1.03913		410.1	0.994058
410	1.16153		410	1.21177		410	1.55423			410	1.06356		410	1.03989		410	0.994568
409.9	1.15942		409.9	1.20847		409.9	1.55661			409.9	1.0647		409.9	1.03818		409.9	0.995162
409.8	1.15919		409.8	1.20517		409.8	1.55879			409.8	1.06559		409.8	1.03806		409.8	0.995832
409.7	1.15686		409.7	1.20285		409.7	1.56047			409.7	1.06438		409.7	1.03855		409.7	0.994458
409.6	1.15563		409.6	1.19597		409.6	1.56195			409.6	1.0654		409.6	1.03721		409.6	0.9926
409.5	1.15537		409.5	1.19264		409.5	1.56537			409.5	1.0657		409.5	1.03705		409.5	0.991773
409.4	1.15337		409.4	1.18665		409.4	1.56814			409.4	1.06607		409.4	1.03621		409.4	0.991409
409.3	1.15335		409.3	1.18116		409.3	1.56916			409.3	1.06586		409.3	1.03533		409.3	0.992555
409.2	1.15361		409.2	1.1793		409.2	1.57139			409.2	1.06606		409.2	1.03575		409.2	0.991081
409.1	1.15467		409.1	1.17448		409.1	1.57457			409.1	1.06644		409.1	1.03509		409.1	0.991562
409	1.15587		409	1.1717		409	1.57664			409	1.0674		409	1.03636		409	0.993435
408.9	1.15369		408.9	1.16768		408.9	1.57984			408.9	1.06792		408.9	1.03556		408.9	0.993312
408.8	1.15437		408.8	1.16325		408.8	1.58308			408.8	1.06965		408.8	1.03641		408.8	0.993656
408.7	1.15474		408.7	1.15898		408.7	1.58556			408.7	1.06964		408.7	1.03726		408.7	0.993783
408.6	1.15316		408.6	1.1561		408.6	1.58739			408.6	1.0707		408.6	1.03763		408.6	0.993948
408.5	1.15318		408.5	1.1513		408.5	1.58993			408.5	1.07228		408.5	1.03786		408.5	0.993829
408.4	1.15386		408.4	1.14701		408.4	1.59			408.4	1.07244		408.4	1.03942		408.4	0.99421
408.3	1.15279		408.3	1.14242		408.3	1.59173			408.3	1.0747		408.3	1.03905		408.3	0.995186
408.2	1.15078		408.2	1.13852		408.2	1.59565			408.2	1.07465		408.2	1.03965		408.2	0.995758
408.1	1.14846		408.1	1.13524		408.1	1.59875			408.1	1.0752		408.1	1.04028		408.1	0.996041
408	1.14914		408	1.13144		408	1.60109			408	1.07525		408	1.04107		408	0.996013
407.9	1.14858		407.9	1.12429		407.9	1.60412			407.9	1.07566		407.9	1.0428		407.9	0.995983
407.8	1.14794		407.8	1.12408		407.8	1.60513			407.8	1.07662		407.8	1.04481		407.8	0.996396
407.7	1.14661		407.7	1.12228		407.7	1.60596			407.7	1.07718		407.7	1.04411		407.7	0.996716
407.6	1.14594		407.6	1.11865		407.6	1.60635			407.6	1.07641		407.6	1.04579		407.6	0.998267
407.5	1.14599		407.5	1.11521		407.5	1.61054			407.5	1.07547		407.5	1.04585		407.5	0.998882
407.4	1.14249		407.4	1.10948		407.4	1.61057			407.4	1.07623		407.4	1.04737		407.4	0.999962
407.3	1.14156		407.3	1.10499		407.3	1.61403			407.3	1.07662		407.3	1.04695		407.3	0.999002
407.2	1.14131		407.2	1.09922		407.2	1.61512			407.2	1.07708		407.2	1.0475		407.2	0.998227
407.1	1.14101		407.1	1.09313		407.1	1.61614			407.1	1.07836		407.1	1.04763		407.1	0.998529
407	1.13945		407	1.0914		407	1.61619			407	1.07997		407	1.04642		407	0.998158
406.9	1.13938		406.9	1.0868		406.9	1.61555			406.9	1.08115		406.9	1.04773		406.9	0.99756
406.8	1.13743		406.8	1.08365		406.8	1.61737			406.8	1.08061		406.8	1.04803		406.8	0.997561
406.7	1.13496		406.7	1.08062		406.7	1.61901			406.7	1.08091		406.7	1.04976		406.7	0.998023
406.6	1.1339		406.6	1.07521		406.6	1.61826			406.6	1.08131		406.6	1.05048		406.6	0.997795
406.5	1.13345		406.5	1.07231		406.5	1.61887			406.5	1.08153		406.5	1.05046		406.5	0.997833
406.4	1.1331		406.4	1.06824		406.4	1.61843			406.4	1.08139		406.4	1.05173		406.4	0.999124
406.3	1.13497		406.3	1.06508		406.3	1.61873			406.3	1.08153		406.3	1.05214		406.3	0.998893
406.2	1.13575		406.2	1.06376		406.2	1.61901			406.2	1.08157		406.2	1.05301		406.2	0.999569
406.1	1.13646		406.1	1.0599		406.1	1.61889			406.1	1.08208		406.1	1.05444		406.1	0.999786
406	1.13785		406	1.05526		406	1.6185			406	1.08226		406	1.05364		406	0.999327
405.9	1.13882		405.9	1.05198		405.9	1.6181			405.9	1.08282		405.9	1.05386		405.9	0.999404
405.8	1.14029		405.8	1.04913		405.8	1.61901			405.8	1.08272		405.8	1.05289		405.8	0.999218
405.7	1.1405		405.7	1.04535		405.7	1.62			405.7	1.08241		405.7	1.05227		405.7	0.999235
405.6	1.14003		405.6	1.04246		405.6	1.62152			405.6	1.08379		405.6	1.05189		405.6	0.999665
405.5	1.14137		405.5	1.03966		405.5	1.62226			405.5	1.08397		405.5	1.05157		405.5	1.00132
405.4	1.14187		405.4	1.03673		405.4	1.62159			405.4	1.08382		405.4	1.05256		405.4	1.00075
405.3	1.14255		405.3	1.03374		405.3	1.6238			405.3	1.08357		405.3	1.05126		405.3	1.00225
405.2	1.14359		405.2	1.03282		405.2	1.62461			405.2	1.08469		405.2	1.05237		405.2	1.0025
405.1	1.14479		405.1	1.03057		405.1	1.6224			405.1	1.08513		405.1	1.05247		405.1	1.00303
405	1.14545		405	1.02624		405	1.62312			405	1.08543		405	1.05159		405	1.00202
404.9	1.14468		404.9	1.02487		404.9	1.62207			404.9	1.08547		404.9	1.05157		404.9	1.00379
404.8	1.14352		404.8	1.02261		404.8	1.62206			404.8	1.08606		404.8	1.05258		404.8	1.0039
404.7	1.14347		404.7	1.01952		404.7	1.6224			404.7	1.08529		404.7	1.05328		404.7	1.00344
404.6	1.14256		404.6	1.01747		404.6	1.62285			404.6	1.0852		404.6	1.05546		404.6	1.00398
404.5	1.14288		404.5	1.01759		404.5	1.62216			404.5	1.08554		404.5	1.05558		404.5	1.00379
404.4	1.14369		404.4	1.01657		404.4	1.62307			404.4	1.08419		404.4	1.05625		404.4	1.0043
404.3	1.14359		404.3	1.01252		404.3	1.6221			404.3	1.08478		404.3	1.05634		404.3	1.00374
404.2	1.14429		404.2	1.00862		404.2	1.62173			404.2	1.08616		404.2	1.05517		404.2	1.00564
404.1	1.14492		404.1	1.00726		404.1	1.62447			404.1	1.08844		404.1	1.05519		404.1	1.00665
404	1.14879		404	1.00483		404	1.62353			404	1.08859		404	1.0569		404	1.00848
403.9	1.15097		403.9	1.00054		403.9	1.62447			403.9	1.08911		403.9	1.05699		403.9	1.00993
403.8	1.15087		403.8	1.00017		403.8	1.62337			403.8	1.08829		403.8	1.05599		403.8	1.01232
403.7	1.15313		403.7	0.998481		403.7	1.62409			403.7	1.08902		403.7	1.05606		403.7	1.01282
403.6	1.1531		403.6	0.994662		403.6	1.62585			403.6	1.08861		403.6	1.05694		403.6	1.01476
403.5	1.15282		403.5	0.992309		403.5	1.62461			403.5	1.08915		403.5	1.05801		403.5	1.01492
403.4	1.15348		403.4	0.989382		403.4	1.62729			403.4	1.08985		403.4	1.05696		403.4	1.01611
403.3	1.15605		403.3	0.986606		403.3	1.62843			403.3	1.09113		403.3	1.05792		403.3	1.0171
403.2	1.15629		403.2	0.982284		403.2	1.62704			403.2	1.09034		403.2	1.05779		403.2	1.0176
403.1	1.15852		403.1	0.979698		403.1	1.62541			403.1	1.09009		403.1	1.0591		403.1	1.01724
403	1.15907		403	0.978026		403	1.62406			403	1.09105		403	1.0604		403	1.01749
402.9	1.15916		402.9	0.976813		402.9	1.62321			402.9	1.08975		402.9	1.06197		402.9	1.01887
402.8	1.15918		402.8	0.975462		402.8	1.62228			402.8	1.08875		402.8	1.06341		402.8	1.02019
402.7	1.15786		402.7	0.976413		402.7	1.62164			402.7	1.08893		402.7	1.06442		402.7	1.02101
402.6	1.15793		402.6	0.976644		402.6	1.62031			402.6	1.08898		402.6	1.06467		402.6	1.02006
402.5	1.15772		402.5	0.974872		402.5	1.61957			402.5	1.0893		402.5	1.06452		402.5	1.0221
402.4	1.16077		402.4	0.97269		402.4	1.61711			402.4	1.08986		402.4	1.06634		402.4	1.02136
402.3	1.16089		402.3	0.972502		402.3	1.61465			402.3	1.09081		402.3	1.06534		402.3	1.02143
402.2	1.16252		402.2	0.971424		402.2	1.61509			402.2	1.09071		402.2	1.06566		402.2	1.02049
402.1	1.16445		402.1	0.969298		402.1	1.61344			402.1	1.09117		402.1	1.06507		402.1	1.02221
402	1.16453		402	0.967115		402	1.61235			402	1.09082		402	1.06549		402	1.02263
401.9	1.1677		401.9	0.966349		401.9	1.61051			401.9	1.08899		401.9	1.06459		401.9	1.02443
401.8	1.16914		401.8	0.96909		401.8	1.61163			401.8	1.0886		401.8	1.06461		401.8	1.02465
401.7	1.17003		401.7	0.967698		401.7	1.61007			401.7	1.08948		401.7	1.06373		401.7	1.02514
401.6	1.17204		401.6	0.966051		401.6	1.60864			401.6	1.08952		401.6	1.06459		401.6	1.02465
401.5	1.17441		401.5	0.964908		401.5	1.60511			401.5	1.08948		401.5	1.06405		401.5	1.02568
401.4	1.17514		401.4	0.962422		401.4	1.60114			401.4	1.08955		401.4	1.06279		401.4	1.02673
[truncated: 1,865 more rows]

## Sheet: Figure 3g
TITLE	rotaxane	TITLE	100µM rot_280µM-D-Phe_miliQ		TITLE	100µM-rot_280µM-L-Phe_miliQ			TITLE	280µM-D-Phe_miliQ		TITLE	280µM-L-Phe_miliQ			TITLE	Baseline-MiliQ
DATA TYPE		DATA TYPE			DATA TYPE				DATA TYPE			DATA TYPE				DATA TYPE
ORIGIN	JASCO	ORIGIN	JASCO		ORIGIN	JASCO			ORIGIN	JASCO		ORIGIN	JASCO			ORIGIN	JASCO
DELTAX	-0.1	DELTAX	-0.1		DELTAX	-0.1			DELTAX	-0.1		DELTAX	-0.1			DELTAX	-0.1
XUNITS	NANOMETERS	XUNITS	NANOMETERS		XUNITS	NANOMETERS			XUNITS	NANOMETERS		XUNITS	NANOMETERS			XUNITS	NANOMETERS
YUNITS	CD [mdeg]	YUNITS	CD [mdeg]		YUNITS	CD [mdeg]			YUNITS	CD [mdeg]		YUNITS	CD [mdeg]			YUNITS	CD [mdeg]
FIRSTX	600	FIRSTX	600		FIRSTX	600			FIRSTX	600		FIRSTX	600			FIRSTX	600
LASTX	220	LASTX	220		LASTX	220			LASTX	220		LASTX	220			LASTX	220
NPOINTS	3801	NPOINTS	3801		NPOINTS	3801			NPOINTS	3801		NPOINTS	3801			NPOINTS	3801
FIRSTY	1.656	FIRSTY	1.77198		FIRSTY	1.75495			FIRSTY	1.80321		FIRSTY	1.81431			FIRSTY	1.60579
MAXY	11.6827	MAXY	4.08177		MAXY	19.7401			MAXY	1.80429		MAXY	18.2256			MAXY	1.6069
MINY	0.97135	MINY	-0.065		MINY	0.40243			MINY	-17.0059		MINY	0.94855			MINY	0.91571
XYDATA		XYDATA			XYDATA				XYDATA			XYDATA				XYDATA
600	1.656	600	1.77198		600	1.75495			600	1.80321		600	1.81431	-0.00291525		600	1.60579
599.9	1.65377	599.9	1.77464		599.9	1.75286			599.9	1.80366		599.9	1.81441	-0.00291618		599.9	1.6069
599.8	1.65154	599.8	1.77634		599.8	1.74963			599.8	1.80429		599.8	1.81117	-0.00291727		599.8	1.60526
599.7	1.65261	599.7	1.77641		599.7	1.75008			599.7	1.80218		599.7	1.80977	-0.00291832		599.7	1.60445
599.6	1.65309	599.6	1.77624		599.6	1.7504			599.6	1.80293		599.6	1.80807	-0.00291954		599.6	1.60629
599.5	1.65118	599.5	1.77425		599.5	1.74757			599.5	1.80358		599.5	1.80976	-0.00292079		599.5	1.60469
599.4	1.6522	599.4	1.77432		599.4	1.74728			599.4	1.80143		599.4	1.80952	-0.0029217		599.4	1.60339
599.3	1.65562	599.3	1.77184		599.3	1.74979			599.3	1.80085		599.3	1.80935	-0.00292287		599.3	1.60279
599.2	1.65938	599.2	1.77117		599.2	1.74777			599.2	1.79983		599.2	1.80914	-0.00292395		599.2	1.60087
599.1	1.65978	599.1	1.76899		599.1	1.75022			599.1	1.79937		599.1	1.80785	-0.00292496		599.1	1.59935
599	1.66087	599	1.76797		599	1.74871			599	1.79929		599	1.80601	-0.00292601		599	1.59747
598.9	1.6637	598.9	1.76354		598.9	1.75027			598.9	1.79835		598.9	1.80568	-0.00292678		598.9	1.59588
598.8	1.66347	598.8	1.76102		598.8	1.75091			598.8	1.79852		598.8	1.80301	-0.00292768		598.8	1.59735
598.7	1.66154	598.7	1.75973		598.7	1.75217			598.7	1.79917		598.7	1.80133	-0.00292859		598.7	1.59431
598.6	1.66051	598.6	1.76042		598.6	1.75371			598.6	1.80088		598.6	1.7981	-0.00292945		598.6	1.59345
598.5	1.66164	598.5	1.7664		598.5	1.75474			598.5	1.79957		598.5	1.79357	-0.00293043		598.5	1.59278
598.4	1.66174	598.4	1.76667		598.4	1.75432			598.4	1.79869		598.4	1.79333	-0.00293135		598.4	1.59296
598.3	1.66238	598.3	1.76453		598.3	1.75518			598.3	1.79913		598.3	1.79171	-0.0029322		598.3	1.5929
598.2	1.66036	598.2	1.76678		598.2	1.75526			598.2	1.8001		598.2	1.79036	-0.0029331		598.2	1.59239
598.1	1.65693	598.1	1.76638		598.1	1.7551			598.1	1.80195		598.1	1.79065	-0.00293365		598.1	1.59341
598	1.65465	598	1.76463		598	1.75438			598	1.80193		598	1.79138	-0.00293453		598	1.59167
597.9	1.65248	597.9	1.7636		597.9	1.75379			597.9	1.80145		597.9	1.79264	-0.0029355		597.9	1.5924
597.8	1.6523	597.8	1.76178		597.8	1.7523			597.8	1.80204		597.8	1.79237	-0.00293688		597.8	1.59336
597.7	1.65161	597.7	1.76011		597.7	1.74781			597.7	1.80083		597.7	1.79028	-0.00293788		597.7	1.59424
597.6	1.65007	597.6	1.76076		597.6	1.74751			597.6	1.80169		597.6	1.79171	-0.00293898		597.6	1.59202
597.5	1.64833	597.5	1.76008		597.5	1.74582			597.5	1.79891		597.5	1.79018	-0.00293964		597.5	1.59161
597.4	1.65149	597.4	1.75363		597.4	1.74601			597.4	1.79812		597.4	1.78939	-0.00294074		597.4	1.59253
597.3	1.64902	597.3	1.7526		597.3	1.7428			597.3	1.79683		597.3	1.79007	-0.00294155		597.3	1.59283
597.2	1.64769	597.2	1.75034		597.2	1.74209			597.2	1.79454		597.2	1.78976	-0.00294255		597.2	1.59016
597.1	1.64929	597.1	1.74798		597.1	1.74245			597.1	1.79264		597.1	1.78809	-0.0029431		597.1	1.58866
597	1.64693	597	1.74456		597	1.74153			597	1.79332		597	1.78935	-0.00294407		597	1.5847
596.9	1.6442	596.9	1.74444		596.9	1.73893			596.9	1.79225		596.9	1.78837	-0.0029449		596.9	1.58359
596.8	1.64035	596.8	1.74456		596.8	1.73912			596.8	1.79181		596.8	1.78474	-0.00294573		596.8	1.58341
596.7	1.64275	596.7	1.74451		596.7	1.73852			596.7	1.79122		596.7	1.78296	-0.00294657		596.7	1.58159
596.6	1.64158	596.6	1.74225		596.6	1.73769			596.6	1.78981		596.6	1.78384	-0.00294748		596.6	1.57971
596.5	1.64108	596.5	1.74188		596.5	1.73609			596.5	1.78795		596.5	1.78698	-0.00294845		596.5	1.57772
596.4	1.64181	596.4	1.73919		596.4	1.7358			596.4	1.78757		596.4	1.78874	-0.00294939		596.4	1.57751
596.3	1.64264	596.3	1.73916		596.3	1.73736			596.3	1.78508		596.3	1.78775	-0.00295041		596.3	1.57494
596.2	1.63878	596.2	1.73338		596.2	1.73605			596.2	1.78534		596.2	1.78698	-0.00295119		596.2	1.57397
596.1	1.64193	596.1	1.73212		596.1	1.73612			596.1	1.78519		596.1	1.78757	-0.00295194		596.1	1.57552
596	1.64358	596	1.72688		596	1.73419			596	1.78511		596	1.78894	-0.00295298		596	1.57349
595.9	1.64382	595.9	1.72708		595.9	1.73472			595.9	1.78421		595.9	1.78688	-0.00295376		595.9	1.57297
595.8	1.64501	595.8	1.72606		595.8	1.73316			595.8	1.78371		595.8	1.78988	-0.00295454		595.8	1.57238
595.7	1.64698	595.7	1.72558		595.7	1.73519			595.7	1.78376		595.7	1.79145	-0.0029554		595.7	1.56942
595.6	1.64757	595.6	1.72481		595.6	1.73367			595.6	1.78363		595.6	1.79153	-0.00295626		595.6	1.57009
595.5	1.64423	595.5	1.72511		595.5	1.73163			595.5	1.78038		595.5	1.78992	-0.0029571		595.5	1.56776
595.4	1.64495	595.4	1.72472		595.4	1.7333			595.4	1.77985		595.4	1.79032	-0.00295786		595.4	1.56565
595.3	1.64549	595.3	1.72465		595.3	1.73332			595.3	1.78145		595.3	1.79057	-0.00295834		595.3	1.56408
595.2	1.64763	595.2	1.72098		595.2	1.73371			595.2	1.7794		595.2	1.79057	-0.00295898		595.2	1.56245
595.1	1.647	595.1	1.72085		595.1	1.73119			595.1	1.77868		595.1	1.78989	-0.00295976		595.1	1.55852
595	1.64716	595	1.72065		595	1.733			595	1.7781		595	1.79131	-0.00296051		595	1.55616
594.9	1.64641	594.9	1.71792		594.9	1.73125			594.9	1.78062		594.9	1.79205	-0.00296128		594.9	1.5566
594.8	1.64424	594.8	1.71705		594.8	1.73048			594.8	1.78004		594.8	1.79147	-0.00296178		594.8	1.55584
594.7	1.64212	594.7	1.71752		594.7	1.72914			594.7	1.77698		594.7	1.79078	-0.00296251		594.7	1.55552
594.6	1.64349	594.6	1.71712		594.6	1.7264			594.6	1.77473		594.6	1.78939	-0.00296336		594.6	1.55541
594.5	1.64336	594.5	1.71634		594.5	1.7281			594.5	1.7727		594.5	1.78815	-0.00296417		594.5	1.55668
594.4	1.64081	594.4	1.71286		594.4	1.72854			594.4	1.7718		594.4	1.78461	-0.0029647		594.4	1.55599
594.3	1.63944	594.3	1.71069		594.3	1.72724			594.3	1.77201		594.3	1.78366	-0.00296557		594.3	1.55907
594.2	1.64006	594.2	1.7102		594.2	1.7265			594.2	1.77121		594.2	1.78649	-0.00296628		594.2	1.55806
594.1	1.64195	594.1	1.70749		594.1	1.72257			594.1	1.76944		594.1	1.78717	-0.00296692		594.1	1.55658
594	1.64437	594	1.70501		594	1.7216			594	1.76981		594	1.78408	-0.00296743		594	1.55596
593.9	1.64281	593.9	1.70423		593.9	1.71769			593.9	1.76506		593.9	1.78355	-0.00296842		593.9	1.55634
593.8	1.64146	593.8	1.70177		593.8	1.71629			593.8	1.76305		593.8	1.78226	-0.00296891		593.8	1.55642
593.7	1.64088	593.7	1.70047		593.7	1.71509			593.7	1.76141		593.7	1.78097	-0.00296955		593.7	1.55439
593.6	1.64056	593.6	1.69915		593.6	1.71746			593.6	1.76031		593.6	1.7792	-0.00297042		593.6	1.5546
593.5	1.63708	593.5	1.70028		593.5	1.71536			593.5	1.76102		593.5	1.77783	-0.00297097		593.5	1.55395
593.4	1.63565	593.4	1.69923		593.4	1.71442			593.4	1.75875		593.4	1.77764	-0.00297165		593.4	1.5506
593.3	1.63422	593.3	1.6978		593.3	1.71424			593.3	1.75666		593.3	1.77974	-0.00297218		593.3	1.55081
593.2	1.6318	593.2	1.69511		593.2	1.71182			593.2	1.75621		593.2	1.78113	-0.00297294		593.2	1.54962
593.1	1.63146	593.1	1.69349		593.1	1.71074			593.1	1.75588		593.1	1.77813	-0.00297359		593.1	1.548
593	1.63146	593	1.69336		593	1.71115			593	1.75438		593	1.77735	-0.00297407		593	1.54551
592.9	1.63045	592.9	1.68896		592.9	1.70798			592.9	1.75007		592.9	1.77565	-0.00297473		592.9	1.54718
592.8	1.62668	592.8	1.68751		592.8	1.7073			592.8	1.7491		592.8	1.77393	-0.0029753		592.8	1.54533
592.7	1.62287	592.7	1.68637		592.7	1.70447			592.7	1.75077		592.7	1.77203	-0.00297585		592.7	1.54525
592.6	1.62392	592.6	1.68697		592.6	1.70423			592.6	1.74998		592.6	1.77153	-0.00297631		592.6	1.54375
592.5	1.62214	592.5	1.68677		592.5	1.70566			592.5	1.74702		592.5	1.77049	-0.00297719		592.5	1.54334
592.4	1.62229	592.4	1.68719		592.4	1.70459			592.4	1.74776		592.4	1.77149	-0.00297787		592.4	1.54217
592.3	1.62141	592.3	1.68923		592.3	1.70368			592.3	1.74662		592.3	1.77408	-0.00297856		592.3	1.54257
592.2	1.62005	592.2	1.68875		592.2	1.70222			592.2	1.74615		592.2	1.77242	-0.00297925		592.2	1.54347
592.1	1.62141	592.1	1.68763		592.1	1.6987			592.1	1.74488		592.1	1.76997	-0.0029799		592.1	1.54149
592	1.61855	592	1.68374		592	1.6951			592	1.7433		592	1.77107	-0.00298046		592	1.54099
591.9	1.61919	591.9	1.6797		591.9	1.69396			591.9	1.74236		591.9	1.77199	-0.00298129		591.9	1.54071
591.8	1.61907	591.8	1.67946		591.8	1.6927			591.8	1.74209		591.8	1.77194	-0.0029817		591.8	1.54073
591.7	1.61901	591.7	1.68187		591.7	1.6915			591.7	1.73974		591.7	1.77143	-0.00298235		591.7	1.54131
591.6	1.61972	591.6	1.67905		591.6	1.68949			591.6	1.73586		591.6	1.77236	-0.00298303		591.6	1.54327
591.5	1.62074	591.5	1.67902		591.5	1.68998			591.5	1.7331		591.5	1.7733	-0.0029839		591.5	1.5424
591.4	1.62001	591.4	1.67711		591.4	1.68785			591.4	1.73383		591.4	1.77112	-0.00298448		591.4	1.54091
591.3	1.61951	591.3	1.67553		591.3	1.68814			591.3	1.73161		591.3	1.77055	-0.00298475		591.3	1.54006
591.2	1.61963	591.2	1.67369		591.2	1.68777			591.2	1.73261		591.2	1.77239	-0.00298489		591.2	1.53985
591.1	1.61955	591.1	1.67272		591.1	1.68741			591.1	1.73321		591.1	1.7717	-0.00298526		591.1	1.53892
591	1.61893	591	1.6701		591	1.68753			591	1.731		591	1.76977	-0.002986		591	1.53804
590.9	1.61807	590.9	1.6686		590.9	1.68427			590.9	1.73033		590.9	1.77096	-0.00298667		590.9	1.53593
590.8	1.61545	590.8	1.66876		590.8	1.68354			590.8	1.73034		590.8	1.77062	-0.00298734		590.8	1.53394
590.7	1.61583	590.7	1.66899		590.7	1.68427			590.7	1.72807		590.7	1.76869	-0.00298772		590.7	1.53285
590.6	1.61222	590.6	1.66882		590.6	1.68045			590.6	1.72874		590.6	1.76708	-0.00298828		590.6	1.53249
590.5	1.60857	590.5	1.67026		590.5	1.67899			590.5	1.7268		590.5	1.76525	-0.00298911		590.5	1.53332
590.4	1.60691	590.4	1.66745		590.4	1.67886			590.4	1.72391		590.4	1.76469	-0.00298964		590.4	1.53457
590.3	1.6063	590.3	1.6654		590.3	1.67959			590.3	1.7254		590.3	1.7645	-0.0029903		590.3	1.53246
590.2	1.60962	590.2	1.66216		590.2	1.67877			590.2	1.72388		590.2	1.76715	-0.00299097		590.2	1.52745
590.1	1.60806	590.1	1.66101		590.1	1.67945			590.1	1.72062		590.1	1.76802	-0.00299176		590.1	1.52673
590	1.60747	590	1.65706		590	1.67849			590	1.71877		590	1.76508	-0.00299237		590	1.52922
589.9	1.60814	589.9	1.65728		589.9	1.6767			589.9	1.71809		589.9	1.76085	-0.00299297		589.9	1.53126
589.8	1.60654	589.8	1.65521		589.8	1.67484			589.8	1.71629		589.8	1.75904	-0.00299354		589.8	1.52788
589.7	1.60817	589.7	1.65539		589.7	1.67327			589.7	1.71879		589.7	1.75784	-0.00299401		589.7	1.52694
589.6	1.60709	589.6	1.65679		589.6	1.67127			589.6	1.71711		589.6	1.75663	-0.0029946		589.6	1.52564
589.5	1.60291	589.5	1.65714		589.5	1.67005			589.5	1.71833		589.5	1.75394	-0.00299515		589.5	1.52367
589.4	1.60025	589.4	1.65739		589.4	1.66939			589.4	1.71549		589.4	1.75156	-0.00299548		589.4	1.52253
589.3	1.59943	589.3	1.65715		589.3	1.66571			589.3	1.71512		589.3	1.74927	-0.00299602		589.3	1.5222
589.2	1.5991	589.2	1.6553		589.2	1.66482			589.2	1.7127		589.2	1.74845	-0.00299664		589.2	1.52043
589.1	1.5964	589.1	1.65362		589.1	1.66262			589.1	1.71081		589.1	1.74541	-0.00299714		589.1	1.52101
589	1.59483	589	1.65498		589	1.66076			589	1.71061		589	1.7445	-0.00299743		589	1.51962
588.9	1.59346	588.9	1.6515		588.9	1.65933			588.9	1.70794		588.9	1.74231	-0.00299767		588.9	1.52209
588.8	1.59205	588.8	1.65006		588.8	1.65878			588.8	1.70792		588.8	1.74217	-0.00299834		588.8	1.51962
588.7	1.59089	588.7	1.64799		588.7	1.65831			588.7	1.70663		588.7	1.74067	-0.00299865		588.7	1.5201
588.6	1.58962	588.6	1.64809		588.6	1.65749			588.6	1.70413		588.6	1.738	-0.00299929		588.6	1.51863
588.5	1.58834	588.5	1.64899		588.5	1.65599			588.5	1.70509		588.5	1.7377	-0.00299994		588.5	1.51769
588.4	1.58567	588.4	1.64651		588.4	1.65663			588.4	1.70236		588.4	1.73636	-0.00300055		588.4	1.51789
588.3	1.58516	588.3	1.64659		588.3	1.65547			588.3	1.70273		588.3	1.73656	-0.00300126		588.3	1.51614
588.2	1.58287	588.2	1.64673		588.2	1.65471			588.2	1.70025		588.2	1.73506	-0.00300169		588.2	1.51489
588.1	1.58345	588.1	1.64498		588.1	1.65167			588.1	1.69858		588.1	1.73371	-0.00300243		588.1	1.51428
588	1.58207	588	1.64394		588	1.65225			588	1.69976		588	1.73328	-0.00300295		588	1.51367
587.9	1.58175	587.9	1.64267		587.9	1.65372			587.9	1.70051		587.9	1.73129	-0.0030035		587.9	1.50963
587.8	1.57834	587.8	1.63694		587.8	1.6519			587.8	1.7002		587.8	1.73037	-0.00300388		587.8	1.50775
587.7	1.577	587.7	1.63683		587.7	1.65331			587.7	1.69952		587.7	1.73147	-0.00300464		587.7	1.507
587.6	1.57552	587.6	1.63502		587.6	1.65393			587.6	1.69779		587.6	1.72739	-0.00300494		587.6	1.50524
587.5	1.57404	587.5	1.63606		587.5	1.65184			587.5	1.69756		587.5	1.72492	-0.00300526		587.5	1.50276
587.4	1.57221	587.4	1.63665		587.4	1.65249			587.4	1.69868		587.4	1.72267	-0.00300555		587.4	1.50254
587.3	1.57161	587.3	1.63124		587.3	1.6507			587.3	1.69627		587.3	1.72372	-0.0030061		587.3	1.5017
587.2	1.57041	587.2	1.63007		587.2	1.65091			587.2	1.69836		587.2	1.71992	-0.00300645		587.2	1.50131
587.1	1.57043	587.1	1.62944		587.1	1.65086			587.1	1.70082		587.1	1.7196	-0.00300707		587.1	1.49975
587	1.57165	587	1.62598		587	1.65137			587	1.69931		587	1.71935	-0.00300752		587	1.50171
586.9	1.56935	586.9	1.62215		586.9	1.64917			586.9	1.69859		586.9	1.718	-0.00300786		586.9	1.50118
586.8	1.57021	586.8	1.62076		586.8	1.65093			586.8	1.6965		586.8	1.71731	-0.00300831		586.8	1.50049
586.7	1.56811	586.7	1.61834		586.7	1.65043			586.7	1.69593		586.7	1.71752	-0.00300881		586.7	1.49801
586.6	1.56805	586.6	1.61656		586.6	1.64981			586.6	1.6941		586.6	1.71722	-0.00300929		586.6	1.49682
586.5	1.5666	586.5	1.61489		586.5	1.64864			586.5	1.69334		586.5	1.71418	-0.00300977		586.5	1.49897
586.4	1.5651	586.4	1.61268		586.4	1.64903			586.4	1.69382		586.4	1.71363	-0.00301023		586.4	1.49972
586.3	1.56209	586.3	1.61045		586.3	1.6478			586.3	1.69394		586.3	1.71222	-0.00301073		586.3	1.49818
586.2	1.56276	586.2	1.60972		586.2	1.65051			586.2	1.6937		586.2	1.71157	-0.00301128		586.2	1.49627
586.1	1.56115	586.1	1.60941		586.1	1.64839			586.1	1.69301		586.1	1.70879	-0.00301178		586.1	1.49323
586	1.56074	586	1.60841		586	1.65149			586	1.69223		586	1.70967	-0.0030121		586	1.49153
585.9	1.5579	585.9	1.60884		585.9	1.65148			585.9	1.69153		585.9	1.70902	-0.00301255		585.9	1.49073
585.8	1.5549	585.8	1.60682		585.8	1.64658			585.8	1.68949		585.8	1.70744	-0.00301314		585.8	1.49194
585.7	1.55336	585.7	1.60561		585.7	1.64361			585.7	1.68848		585.7	1.7072	-0.00301336		585.7	1.49159
585.6	1.55321	585.6	1.60421		585.6	1.64262			585.6	1.68985		585.6	1.70639	-0.00301353		585.6	1.48994
585.5	1.55259	585.5	1.60445		585.5	1.64223			585.5	1.68956		585.5	1.70621	-0.00301403		585.5	1.48626
585.4	1.55098	585.4	1.60445		585.4	1.64174			585.4	1.68824		585.4	1.70556	-0.00301444		585.4	1.48501
585.3	1.5489	585.3	1.60286		585.3	1.64152			585.3	1.68772		585.3	1.70192	-0.00301479		585.3	1.48399
585.2	1.54632	585.2	1.60479		585.2	1.63967			585.2	1.68584		585.2	1.70097	-0.00301515		585.2	1.4824
585.1	1.54542	585.1	1.60254		585.1	1.63813			585.1	1.6847		585.1	1.69898	-0.00301552		585.1	1.47985
585	1.5418	585	1.59866		585	1.63753			585	1.68526		585	1.69704	-0.00301571		585	1.47801
584.9	1.54119	584.9	1.5962		584.9	1.63762			584.9	1.68585		584.9	1.69423	-0.00301613		584.9	1.47534
584.8	1.54222	584.8	1.5931		584.8	1.63666			584.8	1.68331		584.8	1.69456	-0.00301623		584.8	1.47208
584.7	1.54148	584.7	1.59301		584.7	1.63357			584.7	1.68073		584.7	1.6919	-0.00301658		584.7	1.47209
584.6	1.53984	584.6	1.59246		584.6	1.63144			584.6	1.68254		584.6	1.69029	-0.00301705		584.6	1.47029
584.5	1.53953	584.5	1.59155		584.5	1.63029			584.5	1.6797		584.5	1.68677	-0.00301764		584.5	1.47015
584.4	1.53557	584.4	1.59001		584.4	1.62937			584.4	1.67695		584.4	1.68612	-0.00301787		584.4	1.4684
584.3	1.53761	584.3	1.58804		584.3	1.63156			584.3	1.67434		584.3	1.68482	-0.00301809		584.3	1.46897
584.2	1.53378	584.2	1.58687		584.2	1.6311			584.2	1.67397		584.2	1.68503	-0.00301843		584.2	1.47041
584.1	1.53117	584.1	1.58699		584.1	1.62887			584.1	1.6729		584.1	1.68322	-0.0030189		584.1	1.47062
584	1.53026	584	1.58569		584	1.62935			584	1.67418		584	1.68327	-0.0030191		584	1.47157
583.9	1.5312	583.9	1.58388		583.9	1.6298			583.9	1.67199		583.9	1.68146	-0.00301939		583.9	1.47127
583.8	1.53123	583.8	1.58244		583.8	1.62872			583.8	1.6689		583.8	1.67945	-0.00301958		583.8	1.47046
583.7	1.53344	583.7	1.58323		583.7	1.6267			583.7	1.6682		583.7	1.67821	-0.00301967		583.7	1.47011
583.6	1.53275	583.6	1.58749		583.6	1.62725			583.6	1.66671		583.6	1.67656	-0.00301981		583.6	1.47107
583.5	1.53146	583.5	1.58738		583.5	1.62697			583.5	1.66619		583.5	1.67425	-0.00302008		583.5	1.47321
583.4	1.52991	583.4	1.58886		583.4	1.62443			583.4	1.66664		583.4	1.67225	-0.00302044		583.4	1.47046
583.3	1.52778	583.3	1.58728		583.3	1.62313			583.3	1.66757		583.3	1.67322	-0.0030206		583.3	1.46805
583.2	1.5279	583.2	1.58565		583.2	1.62302			583.2	1.66516		583.2	1.67552	-0.003021		583.2	1.46733
583.1	1.5265	583.1	1.58315		583.1	1.62118			583.1	1.66203		583.1	1.67553	-0.00302119		583.1	1.46765
583	1.52392	583	1.58103		583	1.6193			583	1.66248		583	1.67568	-0.00302146		583	1.46935
582.9	1.52565	582.9	1.58119		582.9	1.61984			582.9	1.66053		582.9	1.67634	-0.00302178		582.9	1.47114
582.8	1.52485	582.8	1.57921		582.8	1.61922			582.8	1.66123		582.8	1.67768	-0.00302215		582.8	1.46927
582.7	1.51972	582.7	1.57794		582.7	1.61928			582.7	1.65892		582.7	1.67815	-0.0030225		582.7	1.46548
582.6	1.51785	582.6	1.57883		582.6	1.61921			582.6	1.65776		582.6	1.67492	-0.00302278		582.6	1.46572
582.5	1.51503	582.5	1.57603		582.5	1.61856			582.5	1.6585		582.5	1.67594	-0.00302297		582.5	1.46324
582.4	1.51624	582.4	1.57573		582.4	1.61958			582.4	1.65962		582.4	1.67624	-0.00302349		582.4	1.46118
582.3	1.51492	582.3	1.57548		582.3	1.61767			582.3	1.65961		582.3	1.67726	-0.00302378		582.3	1.45884
582.2	1.51585	582.2	1.57539		582.2	1.61765			582.2	1.65846		582.2	1.67369	-0.00302411		582.2	1.45804
582.1	1.51327	582.1	1.57691		582.1	1.61699			582.1	1.65694		582.1	1.67071	-0.00302458		582.1	1.45767
582	1.51234	582	1.57528		582	1.61516			582	1.6582		582	1.67135	-0.00302477		582	1.46013
581.9	1.51004	581.9	1.57345		581.9	1.61386			581.9	1.65876		581.9	1.67112	-0.003025		581.9	1.46092
581.8	1.50951	581.8	1.57075		581.8	1.61198			581.8	1.65891		581.8	1.67024	-0.0030253		581.8	1.45891
581.7	1.50973	581.7	1.5694		581.7	1.61149			581.7	1.65878		581.7	1.67092	-0.00302556		581.7	1.45951
581.6	1.50856	581.6	1.56687		581.6	1.61043			581.6	1.65949		581.6	1.66919	-0.00302556		581.6	1.45764
581.5	1.50674	581.5	1.56589		581.5	1.61185			581.5	1.6595		581.5	1.66845	-0.00302577		581.5	1.45707
581.4	1.50397	581.4	1.56678		581.4	1.61033			581.4	1.656		581.4	1.66855	-0.00302609		581.4	1.45801
581.3	1.5053	581.3	1.56669		581.3	1.61103			581.3	1.65436		581.3	1.66883	-0.00302627		581.3	1.45788
581.2	1.50582	581.2	1.56742		581.2	1.60669			581.2	1.65548		581.2	1.66669	-0.00302635		581.2	1.45856
581.1	1.50677	581.1	1.56637		581.1	1.60598			581.1	1.65707		581.1	1.66864	-0.0030268		581.1	1.45766
581	1.50909	581	1.56202		581	1.60529			581	1.6574		581	1.66816	-0.00302716		581	1.45624
580.9	1.50655	580.9	1.56134		580.9	1.60578			580.9	1.6538		580.9	1.66759	-0.00302743		580.9	1.454
580.8	1.50548	580.8	1.56628		580.8	1.60613			580.8	1.6539		580.8	1.66722	-0.00302771		580.8	1.45277
580.7	1.5038	580.7	1.56658		580.7	1.60686			580.7	1.64994		580.7	1.66644	-0.00302796		580.7	1.45404
580.6	1.50274	580.6	1.56674		580.6	1.60488			580.6	1.64563		580.6	1.66787	-0.00302796		580.6	1.45608
580.5	1.4998	580.5	1.56857		580.5	1.60202			580.5	1.64442		580.5	1.6655	-0.00302824		580.5	1.45554
580.4	1.49858	580.4	1.56788		580.4	1.60239			580.4	1.64367		580.4	1.66547	-0.00302849		580.4	1.45482
580.3	1.49803	580.3	1.56732		580.3	1.60175			580.3	1.64395		580.3	1.66735	-0.0030289		580.3	1.45484
580.2	1.49807	580.2	1.56728		580.2	1.60213			580.2	1.64371		580.2	1.66732	-0.00302915		580.2	1.4544
580.1	1.49735	580.1	1.56508		580.1	1.60019			580.1	1.64296		580.1	1.66461	-0.00302935		580.1	1.45244
580	1.49664	580	1.56337		580	1.60239			580	1.64231		580	1.66622	-0.0030294		580	1.45083
579.9	1.49575	579.9	1.56307		579.9	1.59942			579.9	1.64062		579.9	1.66692	-0.0030296		579.9	1.44769
579.8	1.49585	579.8	1.56383		579.8	1.59819			579.8	1.63847		579.8	1.66476	-0.0030297		579.8	1.44927
579.7	1.49597	579.7	1.5645		579.7	1.59662			579.7	1.63906		579.7	1.66694	-0.00302977		579.7	1.44681
579.6	1.49804	579.6	1.56275		579.6	1.59731			579.6	1.63589		579.6	1.6679	-0.00302998		579.6	1.4483
579.5	1.49889	579.5	1.5604		579.5	1.59491			579.5	1.63464		579.5	1.66721	-0.00303025		579.5	1.44658
579.4	1.49934	579.4	1.55971		579.4	1.59138			579.4	1.63435		579.4	1.66799	-0.00303039		579.4	1.44523
579.3	1.50019	579.3	1.55979		579.3	1.59116			579.3	1.63389		579.3	1.66943	-0.00303047		579.3	1.44578
579.2	1.49856	579.2	1.55808		579.2	1.59166			579.2	1.63138		579.2	1.67019	-0.00303075		579.2	1.44492
579.1	1.49851	579.1	1.55752		579.1	1.59154			579.1	1.62686		579.1	1.6697	-0.00303121		579.1	1.44316
579	1.4955	579	1.55568		579	1.59018			579	1.62801		579	1.66869	-0.00303141		579	1.44335
578.9	1.49603	578.9	1.55349		578.9	1.58918			578.9	1.62931		578.9	1.66989	-0.0030315		578.9	1.4436
578.8	1.49705	578.8	1.55347		578.8	1.58911			578.8	1.62624		578.8	1.66919	-0.00303176		578.8	1.44251
578.7	1.49477	578.7	1.55084		578.7	1.5887			578.7	1.62635		578.7	1.66903	-0.00303194		578.7	1.4447
578.6	1.49269	578.6	1.54882		578.6	1.58828			578.6	1.62462		578.6	1.6669	-0.00303215		578.6	1.44785
578.5	1.49133	578.5	1.54958		578.5	1.58663			578.5	1.62312		578.5	1.667	-0.00303241		578.5	1.44668
578.4	1.49196	578.4	1.54876		578.4	1.58559			578.4	1.62315		578.4	1.66732	-0.00303265		578.4	1.44429
578.3	1.4921	578.3	1.54956		578.3	1.58327			578.3	1.62194		578.3	1.66413	-0.00303284		578.3	1.44615
578.2	1.49119	578.2	1.54913		578.2	1.58429			578.2	1.62071		578.2	1.66444	-0.00303308		578.2	1.44241
578.1	1.49221	578.1	1.54783		578.1	1.58551			578.1	1.61922		578.1	1.66438	-0.0030331		578.1	1.44246
578	1.49068	578	1.55044		578	1.58626			578	1.62077		578	1.66403	-0.00303332		578	1.43987
577.9	1.4906	577.9	1.55218		577.9	1.58565			577.9	1.6218		577.9	1.66076	-0.00303356		577.9	1.43733
577.8	1.49096	577.8	1.5558		577.8	1.58454			577.8	1.62173		577.8	1.66233	-0.00303368		577.8	1.43717
577.7	1.49277	577.7	1.55542		577.7	1.58503			577.7	1.62092		577.7	1.66013	-0.00303375		577.7	1.43426
577.6	1.49603	577.6	1.55098		577.6	1.58365			577.6	1.62226		577.6	1.65965	-0.00303393		577.6	1.4347
577.5	1.49481	577.5	1.5507		577.5	1.58174			577.5	1.61916		577.5	1.65842	-0.00303425		577.5	1.43009
577.4	1.49548	577.4	1.5502		577.4	1.58118			577.4	1.61882		577.4	1.65829	-0.00303428		577.4	1.43067
577.3	1.49307	577.3	1.55052		577.3	1.57999			577.3	1.62003		577.3	1.65784	-0.00303448		577.3	1.42933
577.2	1.491	577.2	1.54911		577.2	1.5823			577.2	1.62086		577.2	1.65769	-0.00303461		577.2	1.4276
577.1	1.48899	577.1	1.54643		577.1	1.58076			577.1	1.61995		577.1	1.65852	-0.00303481		577.1	1.42844
577	1.48972	577	1.54407		577	1.57625			577	1.62138		577	1.65762	-0.00303497		577	1.42418
576.9	1.48908	576.9	1.54423		576.9	1.57625			576.9	1.62141		576.9	1.65844	-0.00303493		576.9	1.42492
576.8	1.49024	576.8	1.54334		576.8	1.57826			576.8	1.62286		576.8	1.65919	-0.00303505		576.8	1.42501
576.7	1.48994	576.7	1.54398		576.7	1.5766			576.7	1.61904		576.7	1.65784	-0.00303501		576.7	1.42344
576.6	1.48986	576.6	1.54545		576.6	1.57683			576.6	1.61956		576.6	1.65543	-0.00303502		576.6	1.42296
576.5	1.49086	576.5	1.54534		576.5	1.57708			576.5	1.62156		576.5	1.65697	-0.00303502		576.5	1.42253
576.4	1.49131	576.4	1.54662		576.4	1.57677			576.4	1.62022		576.4	1.65434	-0.00303492		576.4	1.42013
576.3	1.48748	576.3	1.54589		576.3	1.57718			576.3	1.61899		576.3	1.6539	-0.00303503		576.3	1.41907
576.2	1.4862	576.2	1.5471		576.2	1.57423			576.2	1.61826		576.2	1.65345	-0.00303497		576.2	1.41935
576.1	1.48866	576.1	1.5479		576.1	1.57459			576.1	1.61677		576.1	1.65272	-0.00303488		576.1	1.41903
576	1.48621	576	1.54697		576	1.57457			576	1.6158		576	1.65278	-0.00303507		576	1.41873
575.9	1.4866	575.9	1.54802		575.9	1.57208			575.9	1.61415		575.9	1.65333	-0.00303489		575.9	1.41878
575.8	1.48733	575.8	1.54683		575.8	1.57054			575.8	1.61365		575.8	1.65392	-0.00303487		575.8	1.42075
575.7	1.48717	575.7	1.54334		575.7	1.57152			575.7	1.61358		575.7	1.65274	-0.0030348		575.7	1.42015
575.6	1.48431	575.6	1.54195		575.6	1.57064			575.6	1.6119		575.6	1.65352	-0.00303466		575.6	1.42156
575.5	1.48519	575.5	1.54093		575.5	1.57141			575.5	1.61429		575.5	1.65322	-0.00303463		575.5	1.42068
575.4	1.48281	575.4	1.5379		575.4	1.56975			575.4	1.61042		575.4	1.65228	-0.00303485		575.4	1.41932
575.3	1.48392	575.3	1.53921		575.3	1.56924			575.3	1.60831		575.3	1.65061	-0.00303484		575.3	1.4183
575.2	1.48563	575.2	1.54188		575.2	1.56881			575.2	1.6063		575.2	1.64898	-0.00303467		575.2	1.4173
575.1	1.48734	575.1	1.54195		575.1	1.56731			575.1	1.60468		575.1	1.64863	-0.00303475		575.1	1.41703
575	1.48652	575	1.54068		575	1.56706			575	1.60412		575	1.64904	-0.00303482		575	1.41633
574.9	1.48594	574.9	1.53897		574.9	1.56696			574.9	1.60254		574.9	1.64746	-0.00303502		574.9	1.41343
574.8	1.48489	574.8	1.53844		574.8	1.56641			574.8	1.60327		574.8	1.64699	-0.00303499		574.8	1.41295
574.7	1.48241	574.7	1.53607		574.7	1.56409			574.7	1.60418		574.7	1.64451	-0.00303508		574.7	1.41277
574.6	1.47944	574.6	1.53508		574.6	1.56064			574.6	1.6019		574.6	1.64418	-0.00303495		574.6	1.41037
574.5	1.47814	574.5	1.53407		574.5	1.55848			574.5	1.60108		574.5	1.64467	-0.00303464		574.5	1.40786
574.4	1.47588	574.4	1.53679		574.4	1.55766			574.4	1.59862		574.4	1.64266	-0.00303487		574.4	1.40828
574.3	1.47309	574.3	1.53536		574.3	1.55607			574.3	1.5971		574.3	1.6416	-0.00303512		574.3	1.40856
574.2	1.47079	574.2	1.53311		574.2	1.55501			574.2	1.59745		574.2	1.64057	-0.00303508		574.2	1.40872
574.1	1.4722	574.1	1.53192		574.1	1.55383			574.1	1.59895		574.1	1.64147	-0.00303492		574.1	1.40714
574	1.4751	574	1.52906		574	1.55469			574	1.60053		574	1.63873	-0.00303494		574	1.40234
573.9	1.47409	573.9	1.52852		573.9	1.55459			573.9	1.59968		573.9	1.64024	-0.00303485		573.9	1.40177
573.8	1.47358	573.8	1.52919		573.8	1.55317			573.8	1.60161		573.8	1.63964	-0.0030346		573.8	1.40201
573.7	1.4745	573.7	1.52833		573.7	1.55064			573.7	1.59994		573.7	1.63728	-0.00303444		573.7	1.3991
573.6	1.47308	573.6	1.53005		573.6	1.54866			573.6	1.59821		573.6	1.63268	-0.00303424		573.6	1.3996
573.5	1.47317	573.5	1.52966		573.5	1.54833			573.5	1.60041		573.5	1.63097	-0.00303421		573.5	1.4008
573.4	1.47094	573.4	1.53009		573.4	1.54457			573.4	1.59888		573.4	1.63007	-0.00303417		573.4	1.40013
573.3	1.47195	573.3	1.52767		573.3	1.54418			573.3	1.59876		573.3	1.62921	-0.00303405		573.3	1.40079
573.2	1.47195	573.2	1.52654		573.2	1.54169			573.2	1.60036		573.2	1.62975	-0.00303372		573.2	1.40069
573.1	1.46959	573.1	1.5246		573.1	1.54001			573.1	1.60221		573.1	1.62867	-0.00303366		573.1	1.39886
573	1.46733	573	1.52418		573	1.54047			573	1.6009		573	1.63014	-0.0030337		573	1.39898
572.9	1.46655	572.9	1.52506		572.9	1.53995			572.9	1.59987		572.9	1.6262	-0.00303367		572.9	1.39901
572.8	1.46881	572.8	1.52395		572.8	1.54036			572.8	1.59839		572.8	1.62626	-0.00303374		572.8	1.39794
572.7	1.4671	572.7	1.52281		572.7	1.5415			572.7	1.5982		572.7	1.62552	-0.00303362		572.7	1.39406
572.6	1.46687	572.6	1.52165		572.6	1.54113			572.6	1.59831		572.6	1.62319	-0.00303348		572.6	1.39485
572.5	1.46659	572.5	1.52001		572.5	1.53857			572.5	1.59603		572.5	1.62154	-0.00303326		572.5	1.39389
572.4	1.46624	572.4	1.52014		572.4	1.53733			572.4	1.59415		572.4	1.62021	-0.00303298		572.4	1.39301
572.3	1.46537	572.3	1.52024		572.3	1.53591			572.3	1.59129		572.3	1.61782	-0.00303302		572.3	1.39269
572.2	1.46432	572.2	1.51688		572.2	1.53697			572.2	1.59036		572.2	1.61855	-0.00303305		572.2	1.39263
572.1	1.46379	572.1	1.51864		572.1	1.53514			572.1	1.59051		572.1	1.61853	-0.00303277		572.1	1.38996
572	1.46413	572	1.51924		572	1.53651			572	1.58928		572	1.61946	-0.00303259		572	1.3874
571.9	1.46428	571.9	1.51755		571.9	1.53431			571.9	1.58932		571.9	1.61681	-0.00303254		571.9	1.38612
571.8	1.46197	571.8	1.51625		571.8	1.53468			571.8	1.58859		571.8	1.61799	-0.00303233		571.8	1.3835
571.7	1.46068	571.7	1.51519		571.7	1.53494			571.7	1.58779		571.7	1.6155	-0.00303211		571.7	1.38309
571.6	1.46008	571.6	1.51542		571.6	1.53299			571.6	1.58858		571.6	1.61536	-0.003032		571.6	1.38592
571.5	1.45617	571.5	1.51421		571.5	1.5314			571.5	1.58502		571.5	1.61497	-0.00303201		571.5	1.38278
571.4	1.45402	571.4	1.50955		571.4	1.52914			571.4	1.58302		571.4	1.61495	-0.00303171		571.4	1.38451
571.3	1.45249	571.3	1.50755		571.3	1.52828			571.3	1.58234		571.3	1.61605	-0.00303159		571.3	1.38535
571.2	1.45018	571.2	1.50181		571.2	1.52649			571.2	1.58143		571.2	1.61229	-0.00303168		571.2	1.38427
571.1	1.4479	571.1	1.50162		571.1	1.52292			571.1	1.57988		571.1	1.61308	-0.00303148		571.1	1.3849
571	1.44515	571	1.50004		571	1.52442			571	1.57698		571	1.61239	-0.00303137		571	1.38372
570.9	1.44616	570.9	1.4982		570.9	1.52464			570.9	1.5791		570.9	1.61265	-0.00303117		570.9	1.38384
570.8	1.44473	570.8	1.49762		570.8	1.52479			570.8	1.57843		570.8	1.61239	-0.0030311		570.8	1.38229
570.7	1.44678	570.7	1.4958		570.7	1.52436			570.7	1.57729		570.7	1.61018	-0.00303117		570.7	1.38142
570.6	1.44581	570.6	1.49459		570.6	1.52004			570.6	1.57771		570.6	1.60719	-0.00303092		570.6	1.38025
570.5	1.44304	570.5	1.49334		570.5	1.52226			570.5	1.57366		570.5	1.60581	-0.00303069		570.5	1.38135
570.4	1.44378	570.4	1.49355		570.4	1.52259			570.4	1.57247		570.4	1.60229	-0.00303032		570.4	1.38196
570.3	1.44101	570.3	1.49338		570.3	1.51938			570.3	1.56966		570.3	1.60266	-0.00303013		570.3	1.38155
570.2	1.43579	570.2	1.49173		570.2	1.51873			570.2	1.56872		570.2	1.60192	-0.00302985		570.2	1.38088
570.1	1.43553	570.1	1.4886		570.1	1.51917			570.1	1.5691		570.1	1.60169	-0.0030298		570.1	1.38201
570	1.43353	570	1.4883		570	1.51891			570	1.56565		570	1.59979	-0.00302965		570	1.38146
569.9	1.434	569.9	1.4892		569.9	1.51773			569.9	1.56077		569.9	1.59848	-0.00302958		569.9	1.38087
569.8	1.43269	569.8	1.48656		569.8	1.51588			569.8	1.55801		569.8	1.59698	-0.00302944		569.8	1.37831
569.7	1.43391	569.7	1.48739		569.7	1.51681			569.7	1.5585		569.7	1.59444	-0.00302939		569.7	1.37929
569.6	1.4346	569.6	1.48625		569.6	1.51676			569.6	1.55856		569.6	1.59398	-0.00302909		569.6	1.37859
569.5	1.43563	569.5	1.48594		569.5	1.51661			569.5	1.55557		569.5	1.59117	-0.003029		569.5	1.38127
569.4	1.43422	569.4	1.48306		569.4	1.51519			569.4	1.55464		569.4	1.59012	-0.00302898		569.4	1.37911
569.3	1.4328	569.3	1.48369		569.3	1.51611			569.3	1.55616		569.3	1.58991	-0.00302871		569.3	1.37768
569.2	1.43191	569.2	1.48391		569.2	1.51281			569.2	1.55634		569.2	1.58719	-0.00302847		569.2	1.37701
569.1	1.43165	569.1	1.48385		569.1	1.51225			569.1	1.55455		569.1	1.5842	-0.00302826		569.1	1.37472
569	1.43328	569	1.48397		569	1.51112			569	1.55304		569	1.58489	-0.00302784		569	1.37292
568.9	1.43051	568.9	1.4823		568.9	1.51007			568.9	1.55351		568.9	1.58403	-0.00302761		568.9	1.37159
568.8	1.42945	568.8	1.48004		568.8	1.50809			568.8	1.55339		568.8	1.58252	-0.00302755		568.8	1.37071
568.7	1.42683	568.7	1.47775		568.7	1.50855			568.7	1.5513		568.7	1.58025	-0.00302697		568.7	1.36971
568.6	1.42654	568.6	1.47693		568.6	1.50724			568.6	1.54907		568.6	1.57965	-0.00302679		568.6	1.36858
568.5	1.4232	568.5	1.47909		568.5	1.50672			568.5	1.54726		568.5	1.57682	-0.00302652		568.5	1.36955
568.4	1.42305	568.4	1.4801		568.4	1.50475			568.4	1.54835		568.4	1.57787	-0.00302627		568.4	1.37031
568.3	1.42486	568.3	1.48051		568.3	1.50429			568.3	1.54669		568.3	1.57637	-0.00302612		568.3	1.37134
568.2	1.42628	568.2	1.48141		568.2	1.5034			568.2	1.54436		568.2	1.57607	-0.00302598		568.2	1.37128
568.1	1.42838	568.1	1.48177		568.1	1.50646			568.1	1.54419		568.1	1.57614	-0.00302588		568.1	1.37221
568	1.42893	568	1.48189		568	1.50845			568	1.54095		568	1.5757	-0.00302575		568	1.37113
567.9	1.42724	567.9	1.4803		567.9	1.50826			567.9	1.54013		567.9	1.57547	-0.0030253		567.9	1.37041
567.8	1.42779	567.8	1.48014		567.8	1.50634			567.8	1.54044		567.8	1.57389	-0.00302495		567.8	1.37065
567.7	1.42834	567.7	1.48129		567.7	1.50459			567.7	1.53941		567.7	1.5745	-0.00302451		567.7	1.36842
567.6	1.42915	567.6	1.47988		567.6	1.50555			567.6	1.53753		567.6	1.57321	-0.00302414		567.6	1.36584
567.5	1.4292	567.5	1.47859		567.5	1.50474			567.5	1.53618		567.5	1.5724	-0.0030241		567.5	1.36699
567.4	1.42906	567.4	1.47773		567.4	1.50282			567.4	1.53621		567.4	1.57114	-0.00302377		567.4	1.36577
567.3	1.42872	567.3	1.47674		567.3	1.50433			567.3	1.53554		567.3	1.56882	-0.00302372		567.3	1.36313
567.2	1.42585	567.2	1.47557		567.2	1.50381			567.2	1.53451		567.2	1.56963	-0.00302358		567.2	1.36394
567.1	1.42374	567.1	1.4712		567.1	1.50458			567.1	1.53585		567.1	1.56822	-0.00302343		567.1	1.35917
567	1.42122	567	1.47044		567	1.5024			567	1.53142		567	1.56893	-0.00302337		567	1.35618
566.9	1.42078	566.9	1.46788		566.9	1.50243			566.9	1.53067		566.9	1.56656	-0.00302321		566.9	1.35648
566.8	1.41918	566.8	1.46822		566.8	1.5035			566.8	1.52909		566.8	1.56401	-0.00302289		566.8	1.35548
566.7	1.41865	566.7	1.46839		566.7	1.50586			566.7	1.5276		566.7	1.56122	-0.00302261		566.7	1.35676
566.6	1.4206	566.6	1.467		566.6	1.50418			566.6	1.52349		566.6	1.5573	-0.00302247		566.6	1.35815
566.5	1.42198	566.5	1.46788		566.5	1.50388			566.5	1.52395		566.5	1.55602	-0.00302202		566.5	1.35783
566.4	1.42186	566.4	1.46869		566.4	1.50174			566.4	1.52587		566.4	1.55431	-0.00302148		566.4	1.35629
566.3	1.4202	566.3	1.46933		566.3	1.50027			566.3	1.52387		566.3	1.5525	-0.00302092		566.3	1.35778
566.2	1.41714	566.2	1.47013		566.2	1.49858			566.2	1.52457		566.2	1.54879	-0.00302065		566.2	1.35634
566.1	1.41599	566.1	1.46734		566.1	1.4994			566.1	1.5226		566.1	1.54808	-0.00302029		566.1	1.35728
566	1.41239	566	1.46756		566	1.49684			566	1.52064		566	1.54716	-0.00301985		566	1.35606
565.9	1.41317	565.9	1.46663		565.9	1.49629			565.9	1.52383		565.9	1.54558	-0.00301966		565.9	1.35627
565.8	1.41263	565.8	1.46646		565.8	1.4973			565.8	1.52334		565.8	1.54475	-0.00301931		565.8	1.35589
565.7	1.41421	565.7	1.46802		565.7	1.49772			565.7	1.52219		565.7	1.54371	-0.00301891		565.7	1.35489
565.6	1.41317	565.6	1.46817		565.6	1.49828			565.6	1.51995		565.6	1.54211	-0.00301859		565.6	1.3529
565.5	1.41435	565.5	1.46715		565.5	1.49615			565.5	1.51851		565.5	1.54111	-0.00301828		565.5	1.35369
565.4	1.41307	565.4	1.46687		565.4	1.49444			565.4	1.51785		565.4	1.54135	-0.00301769		565.4	1.35164
565.3	1.41121	565.3	1.46466		565.3	1.492			565.3	1.51591		565.3	1.54116	-0.00301722		565.3	1.35207
565.2	1.41124	565.2	1.46383		565.2	1.4927			565.2	1.51479		565.2	1.53835	-0.00301668		565.2	1.3505
565.1	1.41081	565.1	1.46499		565.1	1.49299			565.1	1.51462		565.1	1.53817	-0.00301648		565.1	1.35005
565	1.41042	565	1.46225		565	1.49017			565	1.51423		565	1.53779	-0.00301606		565	1.34763
564.9	1.41129	564.9	1.46		564.9	1.49037			564.9	1.51251		564.9	1.53793	-0.00301566		564.9	1.34696
564.8	1.41357	564.8	1.45948		564.8	1.48806			564.8	1.51046		564.8	1.53725	-0.00301534		564.8	1.3456
564.7	1.41253	564.7	1.45854		564.7	1.48649			564.7	1.50832		564.7	1.53549	-0.00301483		564.7	1.34396
564.6	1.4118	564.6	1.45834		564.6	1.48621			564.6	1.50797		564.6	1.53525	-0.00301418		564.6	1.34189
564.5	1.41117	564.5	1.45766		564.5	1.48903			564.5	1.50889		564.5	1.53428	-0.00301379		564.5	1.34027
564.4	1.41181	564.4	1.45748		564.4	1.48639			564.4	1.50689		564.4	1.5318	-0.00301326		564.4	1.34063
564.3	1.40845	564.3	1.4586		564.3	1.48455			564.3	1.50686		564.3	1.53056	-0.00301281		564.3	1.34022
564.2	1.40948	564.2	1.45732		564.2	1.48183			564.2	1.50462		564.2	1.5301	-0.00301219		564.2	1.33804
564.1	1.40918	564.1	1.45934		564.1	1.48038			564.1	1.50469		564.1	1.53093	-0.00301152		564.1	1.33721
564	1.41051	564	1.45603		564	1.48056			564	1.50432		564	1.52958	-0.00301095		564	1.33793
563.9	1.4073	563.9	1.45873		563.9	1.4798			563.9	1.50261		563.9	1.52863	-0.00301058		563.9	1.33723
563.8	1.40746	563.8	1.45824		563.8	1.47975			563.8	1.5026		563.8	1.52925	-0.00301016		563.8	1.33687
563.7	1.40676	563.7	1.45854		563.7	1.48058			563.7	1.50223		563.7	1.52702	-0.00301003		563.7	1.33606
563.6	1.4089	563.6	1.45509		563.6	1.47786			563.6	1.50252		563.6	1.52779	-0.00300957		563.6	1.33485
563.5	1.40943	563.5	1.45396		563.5	1.47677			563.5	1.50291		563.5	1.52713	-0.00300919		563.5	1.33328
563.4	1.40808	563.4	1.45571		563.4	1.47467			563.4	1.50251		563.4	1.52708	-0.00300851		563.4	1.33245
563.3	1.40741	563.3	1.45038		563.3	1.47271			563.3	1.50467		563.3	1.52467	-0.00300819		563.3	1.33225
563.2	1.40741	563.2	1.44872		563.2	1.4717			563.2	1.50546		563.2	1.5238	-0.00300749		563.2	1.33286
563.1	1.40774	563.1	1.44905		563.1	1.47114			563.1	1.50456		563.1	1.52271	-0.00300692		563.1	1.33267
563	1.40608	563	1.44571		563	1.4717			563	1.50462		563	1.52174	-0.00300638		563	1.33111
562.9	1.40561	562.9	1.44665		562.9	1.46827			562.9	1.50294		562.9	1.51948	-0.00300581		562.9	1.32963
562.8	1.40394	562.8	1.44559		562.8	1.4677			562.8	1.50355		562.8	1.51947	-0.00300522		562.8	1.32926
562.7	1.40309	562.7	1.44386		562.7	1.46544			562.7	1.50243		562.7	1.51991	-0.00300476		562.7	1.33062
562.6	1.40183	562.6	1.44386		562.6	1.46325			562.6	1.49877		562.6	1.51806	-0.00300433		562.6	1.32946
562.5	1.401	562.5	1.44253		562.5	1.46541			562.5	1.49728		562.5	1.51714	-0.00300376		562.5	1.32843
562.4	1.39855	562.4	1.4411		562.4	1.46409			562.4	1.49753		562.4	1.51928	-0.00300313		562.4	1.32862
562.3	1.39464	562.3	1.44068		562.3	1.46458			562.3	1.49671		562.3	1.5199	-0.00300291		562.3	1.32741
562.2	1.39548	562.2	1.44024		562.2	1.46472			562.2	1.49354		562.2	1.5167	-0.00300238		562.2	1.32646
562.1	1.39728	562.1	1.44188		562.1	1.46622			562.1	1.49341		562.1	1.51791	-0.00300184		562.1	1.32498
562	1.39788	562	1.43936		562	1.46481			562	1.49479		562	1.51841	-0.00300138		562	1.32396
561.9	1.39513	561.9	1.43995		561.9	1.46512			561.9	1.49632		561.9	1.51787	-0.00300089		561.9	1.32592
561.8	1.39597	561.8	1.44026		561.8	1.4641			561.8	1.4971		561.8	1.51913	-0.00300017		561.8	1.32691
561.7	1.39694	561.7	1.43827		561.7	1.46283			561.7	1.49483		561.7	1.51462	-0.00299926		561.7	1.32611
561.6	1.39512	561.6	1.43719		561.6	1.45992			561.6	1.49404		561.6	1.51317	-0.00299873		561.6	1.32451
561.5	1.39363	561.5	1.43813		561.5	1.45868			561.5	1.49499		561.5	1.5121	-0.00299814		561.5	1.32343
561.4	1.39036	561.4	1.43461		561.4	1.46			561.4	1.49346		561.4	1.51027	-0.00299764		561.4	1.32065
561.3	1.39077	561.3	1.43405		561.3	1.45689			561.3	1.49337		561.3	1.50728	-0.00299674		561.3	1.32042
561.2	1.38779	561.2	1.43412		561.2	1.45308			561.2	1.49464		561.2	1.50577	-0.00299614		561.2	1.32047
561.1	1.3855	561.1	1.43409		561.1	1.45168			561.1	1.49469		561.1	1.50521	-0.0029956		561.1	1.3213
561	1.38651	561	1.43449		561	1.45251			561	1.49361		561	1.50458	-0.0029951		561	1.32021
560.9	1.3847	560.9	1.43315		560.9	1.44983			560.9	1.49201		560.9	1.50238	-0.00299448		560.9	1.32151
560.8	1.38051	560.8	1.43502		560.8	1.44906			560.8	1.4902		560.8	1.50131	-0.00299394		560.8	1.31851
560.7	1.38027	560.7	1.43372		560.7	1.44883			560.7	1.4917		560.7	1.49927	-0.00299343		560.7	1.31576
560.6	1.37734	560.6	1.43334		560.6	1.4467			560.6	1.49152		560.6	1.49939	-0.00299265		560.6	1.31885
560.5	1.37666	560.5	1.43172		560.5	1.44501			560.5	1.49005		560.5	1.50014	-0.00299188		560.5	1.3181
560.4	1.37642	560.4	1.43057		560.4	1.44461			560.4	1.48772		560.4	1.50068	-0.00299122		560.4	1.3191
560.3	1.37817	560.3	1.43215		560.3	1.44419			560.3	1.48562		560.3	1.50109	-0.00299079		560.3	1.31976
560.2	1.37899	560.2	1.43069		560.2	1.44295			560.2	1.48422		560.2	1.49926	-0.00298988		560.2	1.31807
560.1	1.37679	560.1	1.43168		560.1	1.44312			560.1	1.48434		560.1	1.50051	-0.00298915		560.1	1.31718
560	1.37541	560	1.43159		560	1.44258			560	1.48328		560	1.49999	-0.0029887		560	1.31629
559.9	1.37476	559.9	1.43005		559.9	1.44054			559.9	1.48328		559.9	1.49919	-0.00298815		559.9	1.3157
559.8	1.37256	559.8	1.43008		559.8	1.43923			559.8	1.4823		559.8	1.50003	-0.00298746		559.8	1.31318
559.7	1.37026	559.7	1.42774		559.7	1.4366			559.7	1.47939		559.7	1.49926	-0.00298686		559.7	1.31303
559.6	1.3677	559.6	1.42471		559.6	1.43738			559.6	1.47415		559.6	1.50034	-0.00298634		559.6	1.31441
559.5	1.36682	559.5	1.4243		559.5	1.43743			559.5	1.47454		559.5	1.50078	-0.00298586		559.5	1.31258
559.4	1.3666	559.4	1.4239		559.4	1.43789			559.4	1.47369		559.4	1.49874	-0.00298498		559.4	1.31107
559.3	1.36563	559.3	1.42548		559.3	1.43561			559.3	1.47575		559.3	1.49758	-0.00298421		559.3	1.31077
559.2	1.36994	559.2	1.42333		559.2	1.43568			559.2	1.47536		559.2	1.49906	-0.00298356		559.2	1.30914
559.1	1.36702	559.1	1.42276		559.1	1.43393			559.1	1.4736		559.1	1.49599	-0.00298287		559.1	1.30852
559	1.36795	559	1.42305		559	1.43391			559	1.47368		559	1.49506	-0.00298208		559	1.30786
558.9	1.36429	558.9	1.4193		558.9	1.43126			558.9	1.47463		558.9	1.49692	-0.00298149		558.9	1.30817
558.8	1.36656	558.8	1.4167		558.8	1.42818			558.8	1.47433		558.8	1.49525	-0.00298085		558.8	1.30652
558.7	1.36469	558.7	1.41613		558.7	1.42817			558.7	1.47414		558.7	1.49346	-0.00298017		558.7	1.30394
558.6	1.36536	558.6	1.41535		558.6	1.42709			558.6	1.47509		558.6	1.4929	-0.00297954		558.6	1.30525
558.5	1.36649	558.5	1.41526		558.5	1.42822			558.5	1.47439		558.5	1.49425	-0.002979		558.5	1.30621
558.4	1.36631	558.4	1.41537		558.4	1.42645			558.4	1.47395		558.4	1.49516	-0.00297853		558.4	1.3065
558.3	1.3672	558.3	1.41511		558.3	1.42614			558.3	1.47397		558.3	1.49539	-0.00297776		558.3	1.30601
558.2	1.36725	558.2	1.4157		558.2	1.42423			558.2	1.47342		558.2	1.49325	-0.00297703		558.2	1.30613
558.1	1.36701	558.1	1.41381		558.1	1.42157			558.1	1.47395		558.1	1.49132	-0.00297637		558.1	1.30519
558	1.36573	558	1.41641		558	1.42278			558	1.47482		558	1.48992	-0.00297562		558	1.30574
557.9	1.36483	557.9	1.41552		557.9	1.42246			557.9	1.47433		557.9	1.48913	-0.00297513		557.9	1.30753
557.8	1.36374	557.8	1.41468		557.8	1.41905			557.8	1.47532		557.8	1.48857	-0.00297438		557.8	1.30331
557.7	1.36141	557.7	1.4136		557.7	1.4181			557.7	1.47655		557.7	1.48785	-0.00297366		557.7	1.30178
557.6	1.36125	557.6	1.41268		557.6	1.42013			557.6	1.47443		557.6	1.48796	-0.00297296		557.6	1.30301
557.5	1.36134	557.5	1.40919		557.5	1.41871			557.5	1.47359		557.5	1.48746	-0.00297219		557.5	1.30289
557.4	1.35936	557.4	1.40672		557.4	1.41689			557.4	1.47321		557.4	1.48605	-0.00297173		557.4	1.30369
557.3	1.35874	557.3	1.40693		557.3	1.4174			557.3	1.4721		557.3	1.48618	-0.0029712		557.3	1.3026
557.2	1.3601	557.2	1.40667		557.2	1.41519			557.2	1.47316		557.2	1.49029	-0.00297038		557.2	1.30126
557.1	1.35878	557.1	1.40648		557.1	1.41628			557.1	1.46941		557.1	1.48936	-0.00296969		557.1	1.30013
557	1.35932	557	1.4057		557	1.41414			557	1.46931		557	1.48918	-0.00296884		557	1.2993
556.9	1.35909	556.9	1.40681		556.9	1.41361			556.9	1.46638		556.9	1.4878	-0.00296803		556.9	1.29694
556.8	1.35804	556.8	1.40746		556.8	1.41383			556.8	1.46313		556.8	1.48828	-0.00296739		556.8	1.29749
556.7	1.3583	556.7	1.40789		556.7	1.41538			556.7	1.4628		556.7	1.4865	-0.00296704		556.7	1.29531
556.6	1.35877	556.6	1.41054		556.6	1.41686			556.6	1.45894		556.6	1.48669	-0.00296622		556.6	1.29309
556.5	1.35675	556.5	1.41023		556.5	1.41594			556.5	1.45937		556.5	1.48461	-0.00296567		556.5	1.29304
556.4	1.3562	556.4	1.40743		556.4	1.41771			556.4	1.45759		556.4	1.48485	-0.00296502		556.4	1.29098
556.3	1.35516	556.3	1.40902		556.3	1.41788			556.3	1.45662		556.3	1.48606	-0.00296431		556.3	1.29136
556.2	1.35421	556.2	1.40858		556.2	1.41732			556.2	1.45899		556.2	1.48506	-0.0029637		556.2	1.29014
556.1	1.3527	556.1	1.40955		556.1	1.41759			556.1	1.45728		556.1	1.48567	-0.00296295		556.1	1.2878
556	1.35269	556	1.40865		556	1.4181			556	1.45791		556	1.48425	-0.00296229		556	1.28619
555.9	1.35312	555.9	1.40649		555.9	1.41748			555.9	1.45748		555.9	1.4866	-0.0029616		555.9	1.28599
555.8	1.35151	555.8	1.40705		555.8	1.41489			555.8	1.45505		555.8	1.48557	-0.00296103		555.8	1.28387
555.7	1.35466	555.7	1.40583		555.7	1.41499			555.7	1.45517		555.7	1.48345	-0.00296022		555.7	1.2832
555.6	1.35377	555.6	1.40725		555.6	1.41368			555.6	1.45387		555.6	1.48344	-0.00295919		555.6	1.28458
555.5	1.35288	555.5	1.4057		555.5	1.41099			555.5	1.45375		555.5	1.48219	-0.00295867		555.5	1.28422
555.4	1.35164	555.4	1.40422		555.4	1.40904			555.4	1.45318		555.4	1.48112	-0.00295783		555.4	1.28412
555.3	1.35001	555.3	1.40582		555.3	1.40925			555.3	1.45043		555.3	1.48049	-0.00295712		555.3	1.28413
555.2	1.35085	555.2	1.40539		555.2	1.4093			555.2	1.44801		555.2	1.47802	-0.00295631		555.2	1.28195
555.1	1.35128	555.1	1.40268		555.1	1.40642			555.1	1.44477		555.1	1.47856	-0.00295581		555.1	1.27779
555	1.35094	555	1.40041		555	1.40554			555	1.44508		555	1.48016	-0.00295513		555	1.27786
554.9	1.3517	554.9	1.39832		554.9	1.4045			554.9	1.44346		554.9	1.48014	-0.00295434		554.9	1.27915
554.8	1.3526	554.8	1.3981		554.8	1.40144			554.8	1.44207		554.8	1.48026	-0.00295347		554.8	1.28065
554.7	1.35095	554.7	1.3965		554.7	1.40196			554.7	1.43941		554.7	1.48166	-0.00295262		554.7	1.27941
554.6	1.35264	554.6	1.39519		554.6	1.40348			554.6	1.43964		554.6	1.48035	-0.00295192		554.6	1.28057
554.5	1.35368	554.5	1.39312		554.5	1.40373			554.5	1.43873		554.5	1.48018	-0.00295123		554.5	1.27778
554.4	1.35208	554.4	1.38983		554.4	1.40289			554.4	1.43765		554.4	1.47805	-0.00295031		554.4	1.27705
554.3	1.35162	554.3	1.39082		554.3	1.40337			554.3	1.43772		554.3	1.476	-0.00294948		554.3	1.27495
554.2	1.35317	554.2	1.38956		554.2	1.40321			554.2	1.43732		554.2	1.47781	-0.00294867		554.2	1.27579
554.1	1.35209	554.1	1.39116		554.1	1.40264			554.1	1.4323		554.1	1.47846	-0.00294797		554.1	1.27568
554	1.35397	554	1.39049		554	1.40067			554	1.43033		554	1.47945	-0.00294713		554	1.27656
553.9	1.3536	553.9	1.39343		553.9	1.40134			553.9	1.43237		553.9	1.47606	-0.00294614		553.9	1.27438
553.8	1.35151	553.8	1.39306		553.8	1.40259			553.8	1.43172		553.8	1.47625	-0.00294529		553.8	1.27368
553.7	1.35065	553.7	1.39242		553.7	1.40199			553.7	1.43294		553.7	1.47449	-0.0029446		553.7	1.27512
553.6	1.35244	553.6	1.39197		553.6	1.40227			553.6	1.43267		553.6	1.47363	-0.00294406		553.6	1.27522
553.5	1.3526	553.5	1.39146		553.5	1.40092			553.5	1.43046		553.5	1.47396	-0.00294331		553.5	1.27344
553.4	1.35318	553.4	1.39099		553.4	1.39802			553.4	1.42917		553.4	1.47275	-0.00294243		553.4	1.27409
553.3	1.35117	553.3	1.3889		553.3	1.39715			553.3	1.42948		553.3	1.4718	-0.00294162		553.3	1.27358
553.2	1.35138	553.2	1.38903		553.2	1.39827			553.2	1.42921		553.2	1.46917	-0.00294064		553.2	1.27335
553.1	1.35429	553.1	1.38816		553.1	1.39914			553.1	1.42897		553.1	1.4686	-0.00293988		553.1	1.27118
553	1.35368	553	1.38616		553	1.39843			553	1.42813		553	1.46699	-0.00293881		553	1.27053
552.9	1.35314	552.9	1.385		552.9	1.39791			552.9	1.42616		552.9	1.46889	-0.00293826		552.9	1.27031
552.8	1.35441	552.8	1.38425		552.8	1.39712			552.8	1.42457		552.8	1.46983	-0.00293773		552.8	1.26996
552.7	1.35236	552.7	1.38314		552.7	1.39643			552.7	1.42503		552.7	1.46864	-0.00293691		552.7	1.26854
552.6	1.35259	552.6	1.38059		552.6	1.39565			552.6	1.42345		552.6	1.47015	-0.00293606		552.6	1.26736
552.5	1.35035	552.5	1.37788		552.5	1.39281			552.5	1.42202		552.5	1.46905	-0.00293519		552.5	1.2657
552.4	1.35212	552.4	1.38026		552.4	1.39286			552.4	1.42179		552.4	1.46683	-0.00293439		552.4	1.26458
552.3	1.34996	552.3	1.38087		552.3	1.39313			552.3	1.42175		552.3	1.46653	-0.00293352		552.3	1.26551
552.2	1.35069	552.2	1.38007		552.2	1.39303			552.2	1.42257		552.2	1.46614	-0.00293279		552.2	1.26559
552.1	1.34825	552.1	1.38177		552.1	1.39322			552.1	1.42258		552.1	1.46588	-0.0029319		552.1	1.26447
552	1.3467	552	1.38111		552	1.39096			552	1.42185		552	1.46352	-0.00293109		552	1.26457
551.9	1.34571	551.9	1.3779		551.9	1.39			551.9	1.42031		551.9	1.46184	-0.00293007		551.9	1.26628
551.8	1.34471	551.8	1.37835		551.8	1.38794			551.8	1.42134		551.8	1.45789	-0.00292934		551.8	1.26751
551.7	1.343	551.7	1.37734		551.7	1.39182			551.7	1.42028		551.7	1.46014	-0.00292862		551.7	1.26527
551.6	1.34102	551.6	1.37804		551.6	1.3929			551.6	1.41979		551.6	1.45994	-0.00292795		551.6	1.26375
551.5	1.34233	551.5	1.37647		551.5	1.3931			551.5	1.41951		551.5	1.45799	-0.00292698		551.5	1.26317
551.4	1.34313	551.4	1.37541		551.4	1.39154			551.4	1.4169		551.4	1.45858	-0.00292617		551.4	1.26218
551.3	1.34398	551.3	1.37734		551.3	1.39116			551.3	1.41511		551.3	1.4571	-0.00292546		551.3	1.26177
551.2	1.34805	551.2	1.37654		551.2	1.39054			551.2	1.41342		551.2	1.45445	-0.00292425		551.2	1.26058
551.1	1.3469	551.1	1.37845		551.1	1.38931			551.1	1.4125		551.1	1.45284	-0.00292352		551.1	1.25962
551	1.34535	551	1.38114		551	1.38915			551	1.41133		551	1.45363	-0.0029227		551	1.25901
550.9	1.3449	550.9	1.38065		550.9	1.39011			550.9	1.41133		550.9	1.45008	-0.00292164		550.9	1.25977
550.8	1.34413	550.8	1.38145		550.8	1.387			550.8	1.41116		550.8	1.44937	-0.00292099		550.8	1.26058
550.7	1.34449	550.7	1.38047		550.7	1.38547			550.7	1.41152		550.7	1.44626	-0.00292025		550.7	1.25997
550.6	1.34338	550.6	1.38103		550.6	1.38301			550.6	1.4135		550.6	1.44574	-0.00291933		550.6	1.26048
550.5	1.33908	550.5	1.37811		550.5	1.38424			550.5	1.4135		550.5	1.4456	-0.00291875		550.5	1.2602
550.4	1.33913	550.4	1.37829		550.4	1.38473			550.4	1.41663		550.4	1.44214	-0.0029179		550.4	1.26051
550.3	1.33882	550.3	1.37654		550.3	1.38405			550.3	1.41763		550.3	1.44154	-0.00291689		550.3	1.25753
550.2	1.34025	550.2	1.37303		550.2	1.38335			550.2	1.4187		550.2	1.44202	-0.00291578		550.2	1.25766
550.1	1.33925	550.1	1.37256		550.1	1.38345			550.1	1.41817		550.1	1.44309	-0.0029149		550.1	1.25616
550	1.33702	550	1.37247		550	1.38302			550	1.41687		550	1.44234	-0.00291392		550	1.25593
549.9	1.33478	549.9	1.37278		549.9	1.37972			549.9	1.4164		549.9	1.44224	-0.00291335		549.9	1.25681
549.8	1.33509	549.8	1.37164		549.8	1.37767			549.8	1.41487		549.8	1.44046	-0.00291253		549.8	1.25635
549.7	1.33579	549.7	1.37006		549.7	1.37609			549.7	1.41508		549.7	1.43996	-0.00291161		549.7	1.25761
549.6	1.33289	549.6	1.36787		549.6	1.37474			549.6	1.41349		549.6	1.43848	-0.00291096		549.6	1.25547
549.5	1.33468	549.5	1.36792		549.5	1.37602			549.5	1.41231		549.5	1.43719	-0.00290998		549.5	1.25683
549.4	1.33501	549.4	1.37104		549.4	1.37413			549.4	1.41423		549.4	1.43417	-0.00290913		549.4	1.25481
549.3	1.33536	549.3	1.36997		549.3	1.37367			549.3	1.41427		549.3	1.43286	-0.00290833		549.3	1.2572
549.2	1.33309	549.2	1.3685		549.2	1.37398			549.2	1.41364		549.2	1.43314	-0.0029076		549.2	1.25758
549.1	1.33288	549.1	1.36612		549.1	1.37474			549.1	1.41306		549.1	1.432	-0.00290656		549.1	1.2563
549	1.33185	549	1.36672		549	1.37552			549	1.41212		549	1.43151	-0.00290568		549	1.25715
548.9	1.33165	548.9	1.36747		548.9	1.3747			548.9	1.41149		548.9	1.43011	-0.00290479		548.9	1.25741
548.8	1.33136	548.8	1.36703		548.8	1.37327			548.8	1.41332		548.8	1.42845	-0.00290386		548.8	1.25575
548.7	1.3286	548.7	1.366		548.7	1.37316			548.7	1.41354		548.7	1.42786	-0.00290305		548.7	1.25455
548.6	1.3277	548.6	1.36618		548.6	1.37449			548.6	1.41474		548.6	1.42649	-0.00290203		548.6	1.25437
548.5	1.32907	548.5	1.36651		548.5	1.37336			548.5	1.41623		548.5	1.42346	-0.00290114		548.5	1.25075
548.4	1.32702	548.4	1.36502		548.4	1.37471			548.4	1.41647		548.4	1.42242	-0.00290029		548.4	1.24986
548.3	1.32619	548.3	1.36582		548.3	1.37431			548.3	1.41687		548.3	1.42197	-0.0028993		548.3	1.25001
548.2	1.32578	548.2	1.36345		548.2	1.3727			548.2	1.41607		548.2	1.42145	-0.00289818		548.2	1.24971
548.1	1.32626	548.1	1.36082		548.1	1.37191			548.1	1.41533		548.1	1.42108	-0.00289711		548.1	1.24852
548	1.32613	548	1.35993		548	1.36951			548	1.41472		548	1.42153	-0.00289601		548	1.24853
547.9	1.32668	547.9	1.36002		547.9	1.3684			547.9	1.41309		547.9	1.42003	-0.0028953		547.9	1.24852
547.8	1.32756	547.8	1.35846		547.8	1.367			547.8	1.41097		547.8	1.42157	-0.00289438		547.8	1.25034
547.7	1.32719	547.7	1.35724		547.7	1.36728			547.7	1.40957		547.7	1.42092	-0.00289356		547.7	1.2533
547.6	1.32581	547.6	1.35624		547.6	1.36714			547.6	1.40883		547.6	1.42081	-0.00289249		547.6	1.25187
547.5	1.32485	547.5	1.35366		547.5	1.36698			547.5	1.41066		547.5	1.42009	-0.00289136		547.5	1.24789
547.4	1.32292	547.4	1.35286		547.4	1.36646			547.4	1.40877		547.4	1.42108	-0.00289043		547.4	1.24715
547.3	1.32323	547.3	1.35166		547.3	1.36378			547.3	1.4087		547.3	1.41941	-0.00288969		547.3	1.24613
547.2	1.32358	547.2	1.35101		547.2	1.36315			547.2	1.40841		547.2	1.41932	-0.00288864		547.2	1.2449
547.1	1.322	547.1	1.35088		547.1	1.36156			547.1	1.40717		547.1	1.41658	-0.00288756		547.1	1.24236
547	1.32037	547	1.35023		547	1.36114			547	1.4077		547	1.41674	-0.00288659		547	1.2413
546.9	1.31993	546.9	1.35002		546.9	1.36238			546.9	1.40809		546.9	1.4175	-0.0028855		546.9	1.23999
546.8	1.32141	546.8	1.34907		546.8	1.36182			546.8	1.40697		546.8	1.4183	-0.0028845		546.8	1.23753
546.7	1.31929	546.7	1.34772		546.7	1.36116			546.7	1.40639		546.7	1.41861	-0.00288356		546.7	1.23731
546.6	1.31816	546.6	1.34591		546.6	1.35919			546.6	1.40453		546.6	1.41877	-0.0028826		546.6	1.23707
546.5	1.31662	546.5	1.34521		546.5	1.35672			546.5	1.40575		546.5	1.41773	-0.00288162		546.5	1.23647
546.4	1.3174	546.4	1.34459		546.4	1.35391			546.4	1.40556		546.4	1.41715	-0.00288057		546.4	1.23822
546.3	1.3165	546.3	1.34484		546.3	1.35286			546.3	1.40421		546.3	1.4132	-0.00287947		546.3	1.23786
546.2	1.31628	546.2	1.34582		546.2	1.35362			546.2	1.40206		546.2	1.41328	-0.00287826		546.2	1.23757
546.1	1.31449	546.1	1.34542		546.1	1.35281			546.1	1.40221		546.1	1.41209	-0.00287739		546.1	1.23695
546	1.31395	546	1.34486		546	1.35339			546	1.40135		546	1.41277	-0.0028765		546	1.23746
545.9	1.312	545.9	1.34254		545.9	1.35372			545.9	1.3994		545.9	1.41245	-0.00287556		545.9	1.23621
545.8	1.3099	545.8	1.34182		545.8	1.35167			545.8	1.39758		545.8	1.41289	-0.00287448		545.8	1.23345
545.7	1.30927	545.7	1.34262		545.7	1.35037			545.7	1.39613		545.7	1.41055	-0.00287347		545.7	1.23435
545.6	1.30964	545.6	1.34015		545.6	1.34695			545.6	1.39584		545.6	1.40953	-0.00287225		545.6	1.2354
545.5	1.31113	545.5	1.33873		545.5	1.34502			545.5	1.39443		545.5	1.40779	-0.00287119		545.5	1.23516
545.4	1.31079	545.4	1.33771		545.4	1.34566			545.4	1.39399		545.4	1.40663	-0.00287009		545.4	1.23248
545.3	1.30869	545.3	1.33948		545.3	1.34467			545.3	1.39251		545.3	1.40783	-0.00286917		545.3	1.2281
545.2	1.30631	545.2	1.33979		545.2	1.34403			545.2	1.39131		545.2	1.40601	-0.00286832		545.2	1.22852
545.1	1.30797	545.1	1.33906		545.1	1.34283			545.1	1.38955		545.1	1.40433	-0.00286689		545.1	1.22652
545	1.30545	545	1.3381		545	1.34356			545	1.38869		545	1.40284	-0.00286611		545	1.22444
544.9	1.30341	544.9	1.33569		544.9	1.34494			544.9	1.38979		544.9	1.40249	-0.0028649		544.9	1.22331
544.8	1.30276	544.8	1.33575		544.8	1.34473			544.8	1.38975		544.8	1.40317	-0.00286383		544.8	1.22495
544.7	1.30371	544.7	1.33431		544.7	1.34482			544.7	1.38869		544.7	1.40492	-0.00286293		544.7	1.22294
544.6	1.30129	544.6	1.33289		544.6	1.34479			544.6	1.3885		544.6	1.40233	-0.00286203		544.6	1.2236
544.5	1.30171	544.5	1.33077		544.5	1.34184			544.5	1.38836		544.5	1.40275	-0.00286094		544.5	1.22148
544.4	1.30116	544.4	1.32933		544.4	1.34313			544.4	1.3868		544.4	1.40246	-0.00286005		544.4	1.21906
544.3	1.30067	544.3	1.32959		544.3	1.33981			544.3	1.38661		544.3	1.40377	-0.002859		544.3	1.21837
544.2	1.29957	544.2	1.3244		544.2	1.34096			544.2	1.38688		544.2	1.40289	-0.00285784		544.2	1.2165
544.1	1.30093	544.1	1.32198		544.1	1.33982			544.1	1.3845		544.1	1.40164	-0.00285676		544.1	1.21573
544	1.29884	544	1.32006		544	1.34015			544	1.38507		544	1.4003	-0.00285593		544	1.21531
543.9	1.29893	543.9	1.3211		543.9	1.33869			543.9	1.38525		543.9	1.40073	-0.00285479		543.9	1.21665
543.8	1.29903	543.8	1.32029		543.8	1.33852			543.8	1.38191		543.8	1.40035	-0.00285391		543.8	1.21591
543.7	1.29647	543.7	1.32143		543.7	1.33714			543.7	1.37984		543.7	1.39737	-0.00285285		543.7	1.21779
543.6	1.2936	543.6	1.32014		543.6	1.33492			543.6	1.37901		543.6	1.39663	-0.00285172		543.6	1.21587
543.5	1.2931	543.5	1.32109		543.5	1.33262			543.5	1.37878		543.5	1.3933	-0.00285058		543.5	1.2182
543.4	1.29556	543.4	1.3213		543.4	1.33208			543.4	1.37916		543.4	1.39457	-0.00284943		543.4	1.21686
543.3	1.29667	543.3	1.3201		543.3	1.33004			543.3	1.37945		543.3	1.39139	-0.00284823		543.3	1.21574
543.2	1.29626	543.2	1.3199		543.2	1.32937			543.2	1.37944		543.2	1.39176	-0.00284695		543.2	1.2154
543.1	1.29646	543.1	1.32077		543.1	1.33087			543.1	1.37911		543.1	1.39169	-0.00284602		543.1	1.21252
543	1.29864	543	1.32165		543	1.33135			543	1.37964		543	1.39155	-0.00284479		543	1.21223
542.9	1.29604	542.9	1.31973		542.9	1.33124			542.9	1.37775		542.9	1.38977	-0.00284391		542.9	1.21218
542.8	1.29638	542.8	1.31861		542.8	1.33108			542.8	1.37609		542.8	1.3909	-0.00284309		542.8	1.21305
542.7	1.29448	542.7	1.31829		542.7	1.32991			542.7	1.37581		542.7	1.38855	-0.00284202		542.7	1.21203
542.6	1.29586	542.6	1.31916		542.6	1.32781			542.6	1.37508		542.6	1.38796	-0.00284104		542.6	1.20998
542.5	1.29495	542.5	1.31913		542.5	1.32771			542.5	1.37477		542.5	1.38756	-0.00284008		542.5	1.21039
542.4	1.29552	542.4	1.31792		542.4	1.32594			542.4	1.37435		542.4	1.38551	-0.00283888		542.4	1.20882
542.3	1.29453	542.3	1.31735		542.3	1.32674			542.3	1.37452		542.3	1.38541	-0.00283756		542.3	1.20776
542.2	1.29452	542.2	1.3136		542.2	1.32423			542.2	1.37351		542.2	1.38553	-0.0028365		542.2	1.20728
542.1	1.2947	542.1	1.31139		542.1	1.32198			542.1	1.37048		542.1	1.38467	-0.00283557		542.1	1.20689
542	1.29426	542	1.31198		542	1.31983			542	1.36907		542	1.38358	-0.00283455		542	1.20647
541.9	1.29361	541.9	1.31043		541.9	1.31967			541.9	1.36511		541.9	1.38421	-0.00283341		541.9	1.20725
541.8	1.29206	541.8	1.31124		541.8	1.31889			541.8	1.36492		541.8	1.38378	-0.00283224		541.8	1.20486
541.7	1.2923	541.7	1.31117		541.7	1.31834			541.7	1.36331		541.7	1.38453	-0.00283143		541.7	1.20309
541.6	1.29198	541.6	1.31228		541.6	1.31739			541.6	1.36197		541.6	1.38395	-0.00283062		541.6	1.20227
541.5	1.28992	541.5	1.3135		541.5	1.31579			541.5	1.36026		541.5	1.38302	-0.00282972		541.5	1.20068
541.4	1.28955	541.4	1.31262		541.4	1.31641			541.4	1.3579		541.4	1.38025	-0.00282877		541.4	1.2001
541.3	1.28736	541.3	1.31202		541.3	1.31535			541.3	1.35825		541.3	1.38163	-0.0028278		541.3	1.20047
541.2	1.28648	541.2	1.31265		541.2	1.31432			541.2	1.35919		541.2	1.38083	-0.00282673		541.2	1.19899
541.1	1.28543	541.1	1.31148		541.1	1.31149			541.1	1.35942		541.1	1.37745	-0.00282553		541.1	1.19493
541	1.28674	541	1.31119		541	1.31144			541	1.36226		541	1.37563	-0.00282445		541	1.19409
540.9	1.28703	540.9	1.31325		540.9	1.30987			540.9	1.36134		540.9	1.37326	-0.00282355		540.9	1.19483
540.8	1.28649	540.8	1.31116		540.8	1.30959			540.8	1.36159		540.8	1.37151	-0.00282249		540.8	1.19601
540.7	1.28615	540.7	1.31066		540.7	1.30809			540.7	1.36081		540.7	1.37221	-0.00282129		540.7	1.19837
540.6	1.28497	540.6	1.31266		540.6	1.30608			540.6	1.36		540.6	1.37083	-0.00282031		540.6	1.19806
540.5	1.28382	540.5	1.31187		540.5	1.30477			540.5	1.35932		540.5	1.37012	-0.00281928		540.5	1.19942
540.4	1.28463	540.4	1.31107		540.4	1.30427			540.4	1.36024		540.4	1.36802	-0.00281828		540.4	1.19931
540.3	1.28458	540.3	1.31274		540.3	1.30298			540.3	1.35826		540.3	1.36721	-0.00281757		540.3	1.20108
540.2	1.28065	540.2	1.31296		540.2	1.30163			540.2	1.35781		540.2	1.36695	-0.00281662		540.2	1.20018
540.1	1.28122	540.1	1.31532		540.1	1.30043			540.1	1.35727		540.1	1.36636	-0.00281554		540.1	1.20084
540	1.28302	540	1.31596		540	1.29816			540	1.35576		540	1.36741	-0.00281464		540	1.19976
539.9	1.28182	539.9	1.31904		539.9	1.29954			539.9	1.3557		539.9	1.36762	-0.00281371		539.9	1.20052
539.8	1.28387	539.8	1.31799		539.8	1.29978			539.8	1.35419		539.8	1.36729	-0.00281268		539.8	1.1997
539.7	1.28211	539.7	1.31738		539.7	1.29888			539.7	1.35287		539.7	1.36663	-0.00281152		539.7	1.19761
539.6	1.28097	539.6	1.31474		539.6	1.29747			539.6	1.35262		539.6	1.36815	-0.00281046		539.6	1.19574
539.5	1.28112	539.5	1.31309		539.5	1.2971			539.5	1.34999		539.5	1.36727	-0.00280946		539.5	1.19587
539.4	1.2811	539.4	1.31384		539.4	1.29859			539.4	1.35006		539.4	1.36736	-0.00280843		539.4	1.19525
539.3	1.28185	539.3	1.31589		539.3	1.29727			539.3	1.34889		539.3	1.36508	-0.00280713		539.3	1.19507
539.2	1.28198	539.2	1.3157		539.2	1.29755			539.2	1.34828		539.2	1.36475	-0.00280615		539.2	1.19362
539.1	1.28012	539.1	1.31258		539.1	1.30009			539.1	1.34876		539.1	1.36295	-0.00280499		539.1	1.19397
539	1.27763	539	1.31295		539	1.30015			539	1.3452		539	1.36276	-0.00280399		539	1.19326
538.9	1.27525	538.9	1.31343		538.9	1.29781			538.9	1.34597		538.9	1.36414	-0.00280295		538.9	1.1909
538.8	1.27364	538.8	1.31182		538.8	1.29907			538.8	1.34682		538.8	1.36461	-0.00280199		538.8	1.18957
538.7	1.27486	538.7	1.31106		538.7	1.29663			538.7	1.34735		538.7	1.36597	-0.00280097		538.7	1.19132
538.6	1.27608	538.6	1.31058		538.6	1.29792			538.6	1.34498		538.6	1.36705	-0.00279979		538.6	1.191
538.5	1.27584	538.5	1.30741		538.5	1.29695			538.5	1.3438		538.5	1.36668	-0.00279869		538.5	1.19198
538.4	1.27562	538.4	1.30774		538.4	1.29451			538.4	1.34311		538.4	1.36674	-0.00279744		538.4	1.19357
538.3	1.27599	538.3	1.30726		538.3	1.29232			538.3	1.34515		538.3	1.3677	-0.00279618		538.3	1.19547
538.2	1.27583	538.2	1.30807		538.2	1.29328			538.2	1.34419		538.2	1.36744	-0.0027951		538.2	1.19642
538.1	1.27372	538.1	1.30444		538.1	1.29495			538.1	1.34459		538.1	1.36679	-0.00279391		538.1	1.19373
538	1.26977	538	1.30441		538	1.2941			538	1.34247		538	1.36476	-0.00279277		538	1.19387
537.9	1.26913	537.9	1.30402		537.9	1.29383			537.9	1.34357		537.9	1.36417	-0.00279166		537.9	1.19382
537.8	1.2682	537.8	1.30468		537.8	1.2939			537.8	1.34348		537.8	1.3631	-0.00279049		537.8	1.19372
537.7	1.26901	537.7	1.30463		537.7	1.29381			537.7	1.34235		537.7	1.36048	-0.00278924		537.7	1.19165
537.6	1.26707	537.6	1.30412		537.6	1.29368			537.6	1.34062		537.6	1.35858	-0.00278818		537.6	1.18924
537.5	1.26447	537.5	1.30761		537.5	1.29404			537.5	1.3386		537.5	1.35561	-0.00278715		537.5	1.18789
537.4	1.26386	537.4	1.30776		537.4	1.29476			537.4	1.33838		537.4	1.35632	-0.00278611		537.4	1.18815
537.3	1.26451	537.3	1.30816		537.3	1.29284			537.3	1.33616		537.3	1.35736	-0.0027848		537.3	1.18701
537.2	1.26447	537.2	1.30493		537.2	1.29059			537.2	1.33499		537.2	1.35585	-0.00278366		537.2	1.18508
537.1	1.26351	537.1	1.30417		537.1	1.28637			537.1	1.33457		537.1	1.3569	-0.00278241		537.1	1.18466
537	1.2642	537	1.30435		537	1.28771			537	1.33468		537	1.35602	-0.00278114		537	1.18117
536.9	1.26286	536.9	1.30369		536.9	1.28713			536.9	1.33331		536.9	1.35478	-0.00278		536.9	1.18092
536.8	1.2621	536.8	1.30401		536.8	1.28647			536.8	1.33242		536.8	1.35557	-0.00277889		536.8	1.17994
536.7	1.26054	536.7	1.30166		536.7	1.28597			536.7	1.33027		536.7	1.35352	-0.00277783		536.7	1.181
536.6	1.2566	536.6	1.29935		536.6	1.28575			536.6	1.32826		536.6	1.35445	-0.00277651		536.6	1.17986
536.5	1.25669	536.5	1.30044		536.5	1.28541			536.5	1.32866		536.5	1.35446	-0.00277546		536.5	1.17972
536.4	1.25653	536.4	1.29961		536.4	1.28622			536.4	1.32751		536.4	1.35483	-0.00277435		536.4	1.1815
536.3	1.25338	536.3	1.29857		536.3	1.2847			536.3	1.32535		536.3	1.35395	-0.00277323		536.3	1.18031
536.2	1.25625	536.2	1.29785		536.2	1.28333			536.2	1.32411		536.2	1.35416	-0.002772		536.2	1.17763
536.1	1.2544	536.1	1.298		536.1	1.28227			536.1	1.32436		536.1	1.35349	-0.00277066		536.1	1.17662
536	1.25509	536	1.29667		536	1.28188			536	1.32418		536	1.35429	-0.00276949		536	1.1786
535.9	1.25373	535.9	1.29598		535.9	1.28011			535.9	1.32509		535.9	1.3552	-0.0027682		535.9	1.17878
535.8	1.25305	535.8	1.29542		535.8	1.27825			535.8	1.32625		535.8	1.35326	-0.00276712		535.8	1.17772
535.7	1.2513	535.7	1.29223		535.7	1.27992			535.7	1.32368		535.7	1.35326	-0.00276609		535.7	1.17646
535.6	1.25106	535.6	1.29191		535.6	1.27725			535.6	1.32351		535.6	1.35476	-0.00276507		535.6	1.17412
535.5	1.2518	535.5	1.29248		535.5	1.27814			535.5	1.32214		535.5	1.35484	-0.002764		535.5	1.17234
535.4	1.25072	535.4	1.29388		535.4	1.27834			535.4	1.32268		535.4	1.35654	-0.00276276		535.4	1.17248
535.3	1.24994	535.3	1.29247		535.3	1.28073			535.3	1.3223		535.3	1.35436	-0.00276151		535.3	1.17306
535.2	1.24989	535.2	1.29365		535.2	1.27935			535.2	1.32369		535.2	1.35616	-0.00276051		535.2	1.17431
535.1	1.24848	535.1	1.2936		535.1	1.27815			535.1	1.32355		535.1	1.35471	-0.00275941		535.1	1.1757
535	1.24846	535	1.29285		535	1.27649			535	1.32541		535	1.35193	-0.00275808		535	1.17652
534.9	1.24756	534.9	1.29245		534.9	1.27497			534.9	1.32448		534.9	1.35133	-0.0027568		534.9	1.17642
534.8	1.24546	534.8	1.29436		534.8	1.27561			534.8	1.32416		534.8	1.35104	-0.00275559		534.8	1.17565
534.7	1.24501	534.7	1.29356		534.7	1.27435			534.7	1.32453		534.7	1.34982	-0.0027545		534.7	1.1752
534.6	1.24533	534.6	1.29254		534.6	1.27412			534.6	1.32454		534.6	1.35014	-0.0027533		534.6	1.17366
534.5	1.24399	534.5	1.29209		534.5	1.27478			534.5	1.32363		534.5	1.34935	-0.00275201		534.5	1.17385
534.4	1.24219	534.4	1.29224		534.4	1.27448			534.4	1.32306		534.4	1.34975	-0.00275097		534.4	1.17634
534.3	1.24175	534.3	1.29131		534.3	1.27251			534.3	1.32045		534.3	1.34863	-0.0027499		534.3	1.17515
534.2	1.24005	534.2	1.29063		534.2	1.2716			534.2	1.32061		534.2	1.34784	-0.00274875		534.2	1.17373
534.1	1.23977	534.1	1.29039		534.1	1.27106			534.1	1.31816		534.1	1.34566	-0.00274756		534.1	1.17188
534	1.24003	534	1.28957		534	1.27124			534	1.31745		534	1.34554	-0.00274637		534	1.16862
533.9	1.23765	533.9	1.28734		533.9	1.27321			533.9	1.31595		533.9	1.34496	-0.00274496		533.9	1.16653
533.8	1.23863	533.8	1.28649		533.8	1.2723			533.8	1.31443		533.8	1.34485	-0.00274382		533.8	1.16421
533.7	1.23662	533.7	1.28394		533.7	1.27185			533.7	1.31268		533.7	1.34479	-0.0027427		533.7	1.16317
533.6	1.23581	533.6	1.28114		533.6	1.27188			533.6	1.31352		533.6	1.34332	-0.00274146		533.6	1.16268
533.5	1.23545	533.5	1.28013		533.5	1.27254			533.5	1.31201		533.5	1.34407	-0.00274025		533.5	1.16034
533.4	1.23427	533.4	1.27673		533.4	1.2729			533.4	1.31396		533.4	1.34344	-0.002739		533.4	1.1609
533.3	1.23625	533.3	1.27402		533.3	1.27071			533.3	1.31382		533.3	1.3406	-0.0027378		533.3	1.15847
533.2	1.2352	533.2	1.27242		533.2	1.27008			533.2	1.31323		533.2	1.33962	-0.00273665		533.2	1.15797
533.1	1.23302	533.1	1.27396		533.1	1.27058			533.1	1.31243		533.1	1.3393	-0.00273555		533.1	1.15641
533	1.23236	533	1.27334		533	1.27089			533	1.3118		533	1.33918	-0.00273466		533	1.15765
532.9	1.23124	532.9	1.27341		532.9	1.26963			532.9	1.31207		532.9	1.33758	-0.00273368		532.9	1.15672
532.8	1.23168	532.8	1.27427		532.8	1.26935			532.8	1.31307		532.8	1.33517	-0.00273255		532.8	1.15512
532.7	1.22936	532.7	1.27413		532.7	1.26847			532.7	1.31229		532.7	1.3351	-0.0027317		532.7	1.15396
532.6	1.22852	532.6	1.27103		532.6	1.2684			532.6	1.31213		532.6	1.33491	-0.00273057		532.6	1.15325
532.5	1.22788	532.5	1.27157		532.5	1.26861			532.5	1.30983		532.5	1.33343	-0.00272947		532.5	1.15225
532.4	1.22842	532.4	1.27006		532.4	1.26591			532.4	1.31066		532.4	1.33304	-0.00272835		532.4	1.15142
532.3	1.22843	532.3	1.27051		532.3	1.26749			532.3	1.30929		532.3	1.33057	-0.00272729		532.3	1.1509
532.2	1.2281	532.2	1.26999		532.2	1.2679			532.2	1.30786		532.2	1.32996	-0.00272616		532.2	1.15237
532.1	1.22727	532.1	1.2672		532.1	1.26744			532.1	1.30694		532.1	1.32795	-0.00272512		532.1	1.14931
532	1.22602	532	1.26645		532	1.26749			532	1.30587		532	1.3236	-0.00272393		532	1.15014
531.9	1.22461	531.9	1.26358		531.9	1.26725			531.9	1.30543		531.9	1.32426	-0.00272285		531.9	1.14939
531.8	1.22347	531.8	1.26493		531.8	1.26686			531.8	1.30584		531.8	1.32395	-0.00272162		531.8	1.14825
531.7	1.22304	531.7	1.26419		531.7	1.26604			531.7	1.30498		531.7	1.32347	-0.00272066		531.7	1.14602
531.6	1.22038	531.6	1.26366		531.6	1.26412			531.6	1.30251		531.6	1.32286	-0.0027195		531.6	1.14483
531.5	1.2217	531.5	1.26316		531.5	1.26065			531.5	1.30124		531.5	1.32306	-0.00271843		531.5	1.14466
531.4	1.22074	531.4	1.26312		531.4	1.25657			531.4	1.30172		531.4	1.32166	-0.00271741		531.4	1.1467
531.3	1.21935	531.3	1.26342		531.3	1.25596			531.3	1.30217		531.3	1.32168	-0.00271616		531.3	1.14533
531.2	1.21796	531.2	1.26281		531.2	1.25402			531.2	1.30078		531.2	1.32007	-0.00271511		531.2	1.14366
531.1	1.21818	531.1	1.26194		531.1	1.2531			531.1	1.29879		531.1	1.32178	-0.00271413		531.1	1.14431
531	1.21657	531	1.26062		531	1.25243			531	1.29753		531	1.32308	-0.00271313		531	1.1459
530.9	1.21841	530.9	1.2599		530.9	1.25194			530.9	1.29612		530.9	1.32284	-0.00271211		530.9	1.14626
530.8	1.21649	530.8	1.25775		530.8	1.25005			530.8	1.29559		530.8	1.32368	-0.00271092		530.8	1.14567
530.7	1.21607	530.7	1.25786		530.7	1.24952			530.7	1.29449		530.7	1.32195	-0.00270973		530.7	1.14561
530.6	1.21568	530.6	1.25631		530.6	1.24897			530.6	1.29461		530.6	1.32099	-0.00270891		530.6	1.14571
530.5	1.21539	530.5	1.25561		530.5	1.25141			530.5	1.29817		530.5	1.32152	-0.00270773		530.5	1.14536
530.4	1.21585	530.4	1.25436		530.4	1.25024			530.4	1.29726		530.4	1.32215	-0.00270673		530.4	1.14587
530.3	1.21486	530.3	1.25371		530.3	1.25186			530.3	1.29472		530.3	1.32207	-0.00270573		530.3	1.14707
530.2	1.2128	530.2	1.25277		530.2	1.25248			530.2	1.29387		530.2	1.32114	-0.00270458		530.2	1.14528
530.1	1.21346	530.1	1.25222		530.1	1.25125			530.1	1.29335		530.1	1.32086	-0.00270352		530.1	1.14505
530	1.21352	530	1.25328		530	1.25127			530	1.29352		530	1.31977	-0.0027025		530	1.14158
529.9	1.21221	529.9	1.25383		529.9	1.25112			529.9	1.29205		529.9	1.31637	-0.00270154		529.9	1.13948
529.8	1.21143	529.8	1.24988		529.8	1.25098			529.8	1.29038		529.8	1.31498	-0.00270039		529.8	1.13813
529.7	1.2101	529.7	1.2459		529.7	1.24833			529.7	1.28977		529.7	1.31601	-0.00269939		529.7	1.13641
529.6	1.21008	529.6	1.24335		529.6	1.24756			529.6	1.29082		529.6	1.31345	-0.0026984		529.6	1.13428
529.5	1.20765	529.5	1.24438		529.5	1.24688			529.5	1.29083		529.5	1.31383	-0.00269744		529.5	1.13255
529.4	1.20712	529.4	1.2419		529.4	1.24649			529.4	1.2903		529.4	1.31396	-0.00269654		529.4	1.13122
529.3	1.20605	529.3	1.24095		529.3	1.24659			529.3	1.28791		529.3	1.31137	-0.00269557		529.3	1.13036
529.2	1.20591	529.2	1.23901		529.2	1.24599			529.2	1.28539		529.2	1.31039	-0.00269458		529.2	1.13104
529.1	1.20362	529.1	1.23987		529.1	1.24509			529.1	1.28529		529.1	1.30975	-0.00269376		529.1	1.13064
529	1.20243	529	1.24071		529	1.24358			529	1.28412		529	1.30808	-0.00269265		529	1.13042
528.9	1.20106	528.9	1.2393		528.9	1.24559			528.9	1.2837		528.9	1.30501	-0.0026916		528.9	1.12955
528.8	1.2013	528.8	1.23793		528.8	1.24491			528.8	1.28482		528.8	1.30343	-0.00269058		528.8	1.13062
528.7	1.1999	528.7	1.23723		528.7	1.24233			528.7	1.28407		528.7	1.30099	-0.00268946		528.7	1.12949
528.6	1.20076	528.6	1.23506		528.6	1.23913			528.6	1.28373		528.6	1.29922	-0.00268853		528.6	1.12722
528.5	1.20163	528.5	1.23367		528.5	1.23947			528.5	1.28153		528.5	1.29696	-0.0026876		528.5	1.12771
528.4	1.20029	528.4	1.23142		528.4	1.23963			528.4	1.28081		528.4	1.29661	-0.00268651		528.4	1.12653
528.3	1.20065	528.3	1.23048		528.3	1.23909			528.3	1.28104		528.3	1.29526	-0.00268544		528.3	1.12338
528.2	1.20084	528.2	1.22882		528.2	1.23712			528.2	1.28067		528.2	1.29374	-0.0026846		528.2	1.12233
528.1	1.20071	528.1	1.2268		528.1	1.23869			528.1	1.27947		528.1	1.29291	-0.00268364		528.1	1.12175
528	1.19979	528	1.22821		528	1.2383			528	1.27687		528	1.2897	-0.00268263		528	1.12042
527.9	1.19951	527.9	1.22776		527.9	1.23708			527.9	1.27683		527.9	1.29064	-0.00268161		527.9	1.11874
527.8	1.19852	527.8	1.22733		527.8	1.23625			527.8	1.27568		527.8	1.29041	-0.00268086		527.8	1.11561
527.7	1.19787	527.7	1.22404		527.7	1.23602			527.7	1.27648		527.7	1.29017	-0.0026798		527.7	1.11655
527.6	1.19965	527.6	1.22278		527.6	1.23699			527.6	1.27583		527.6	1.28939	-0.00267896		527.6	1.11611
527.5	1.19963	527.5	1.221		527.5	1.23591			527.5	1.27401		527.5	1.29072	-0.00267798		527.5	1.11425
527.4	1.19627	527.4	1.2196		527.4	1.23503			527.4	1.27221		527.4	1.2898	-0.00267728		527.4	1.11366
527.3	1.19802	527.3	1.21895		527.3	1.23329			527.3	1.27294		527.3	1.2902	-0.00267631		527.3	1.11527
527.2	1.19703	527.2	1.21785		527.2	1.23001			527.2	1.274		527.2	1.28833	-0.00267561		527.2	1.1162
527.1	1.19625	527.1	1.21836		527.1	1.22961			527.1	1.27492		527.1	1.28778	-0.0026747		527.1	1.11656
527	1.19774	527	1.2186		527	1.22892			527	1.27347		527	1.2871	-0.00267374		527	1.11593
526.9	1.19693	526.9	1.21865		526.9	1.22693			526.9	1.27378		526.9	1.28504	-0.00267294		526.9	1.11688
526.8	1.19549	526.8	1.21822		526.8	1.2258			526.8	1.27304		526.8	1.28251	-0.00267211		526.8	1.11455
526.7	1.19511	526.7	1.21918		526.7	1.22436			526.7	1.27299		526.7	1.28097	-0.00267126		526.7	1.11391
526.6	1.19231	526.6	1.21923		526.6	1.22309			526.6	1.27249		526.6	1.28074	-0.00267039		526.6	1.11385
526.5	1.19061	526.5	1.2163		526.5	1.22221			526.5	1.27251		526.5	1.27947	-0.00266955		526.5	1.11275
526.4	1.19013	526.4	1.21688		526.4	1.22289			526.4	1.27294		526.4	1.27735	-0.00266847		526.4	1.11302
526.3	1.19017	526.3	1.21679		526.3	1.22165			526.3	1.27203		526.3	1.27831	-0.00266745		526.3	1.11379
526.2	1.19087	526.2	1.21543		526.2	1.21972			526.2	1.27141		526.2	1.27851	-0.00266659		526.2	1.11325
526.1	1.18902	526.1	1.2128		526.1	1.21839			526.1	1.2695		526.1	1.27982	-0.00266526		526.1	1.10962
526	1.18748	526	1.21274		526	1.21663			526	1.26918		526	1.27745	-0.00266446		526	1.11232
525.9	1.18873	525.9	1.2114		525.9	1.21474			525.9	1.26937		525.9	1.27736	-0.00266357		525.9	1.11379
525.8	1.18668	525.8	1.21089		525.8	1.21448			525.8	1.2683		525.8	1.27766	-0.00266278		525.8	1.11433
525.7	1.18533	525.7	1.20935		525.7	1.214			525.7	1.26656		525.7	1.27637	-0.00266185		525.7	1.11302
525.6	1.18424	525.6	1.20823		525.6	1.21225			525.6	1.26673		525.6	1.27582	-0.00266113		525.6	1.1125
525.5	1.18366	525.5	1.20909		525.5	1.21181			525.5	1.26674		525.5	1.27645	-0.00266014		525.5	1.11205
525.4	1.1826	525.4	1.20831		525.4	1.20912			525.4	1.26531		525.4	1.27603	-0.00265945		525.4	1.11014
525.3	1.18319	525.3	1.20857		525.3	1.20775			525.3	1.26514		525.3	1.27471	-0.00265853		525.3	1.10863
525.2	1.18243	525.2	1.20732		525.2	1.20565			525.2	1.26544		525.2	1.27287	-0.00265778		525.2	1.10797
525.1	1.1823	525.1	1.20617		525.1	1.20518			525.1	1.26465		525.1	1.2715	-0.00265704		525.1	1.10793
525	1.18238	525	1.20431		525	1.20374			525	1.26373		525	1.26982	-0.00265632		525	1.10705
524.9	1.18295	524.9	1.20208		524.9	1.20457			524.9	1.26159		524.9	1.26955	-0.00265561		524.9	1.10643
524.8	1.18096	524.8	1.2027		524.8	1.20694			524.8	1.25999		524.8	1.26893	-0.00265477		524.8	1.10722
524.7	1.17988	524.7	1.20223		524.7	1.20754			524.7	1.25829		524.7	1.26669	-0.00265429		524.7	1.10584
524.6	1.18053	524.6	1.19951		524.6	1.20711			524.6	1.2574		524.6	1.26815	-0.00265349		524.6	1.10648
524.5	1.17886	524.5	1.19715		524.5	1.20686			524.5	1.25639		524.5	1.26578	-0.00265255		524.5	1.10655
524.4	1.17989	524.4	1.1942		524.4	1.20528			524.4	1.2579		524.4	1.26402	-0.00265174		524.4	1.1046
524.3	1.18031	524.3	1.19399		524.3	1.20445			524.3	1.25825		524.3	1.26439	-0.00265108		524.3	1.10274
524.2	1.18051	524.2	1.1946		524.2	1.20406			524.2	1.25783		524.2	1.26383	-0.00265036		524.2	1.10143
524.1	1.1776	524.1	1.19381		524.1	1.20326			524.1	1.25625		524.1	1.26458	-0.00264979		524.1	1.09992
524	1.17842	524	1.19315		524	1.20158			524	1.25349		524	1.26515	-0.00264905		524	1.09965
523.9	1.1749	523.9	1.19166		523.9	1.203			523.9	1.25004		523.9	1.26347	-0.00264852		523.9	1.09857
523.8	1.17369	523.8	1.19188		523.8	1.20186			523.8	1.25025		523.8	1.26136	-0.00264794		523.8	1.10048
523.7	1.17524	523.7	1.19183		523.7	1.19759			523.7	1.25056		523.7	1.26211	-0.00264736		523.7	1.09866
523.6	1.17486	523.6	1.19119		523.6	1.19671			523.6	1.24937		523.6	1.26098	-0.00264671		523.6	1.09668
523.5	1.17606	523.5	1.19151		523.5	1.1955			523.5	1.25031		523.5	1.26072	-0.00264605		523.5	1.09529
523.4	1.17622	523.4	1.19065		523.4	1.19186			523.4	1.24942		523.4	1.2608	-0.00264546		523.4	1.0968
523.3	1.17573	523.3	1.1898		523.3	1.19124			523.3	1.24858		523.3	1.26117	-0.00264482		523.3	1.09534
523.2	1.17519	523.2	1.18977		523.2	1.1906			523.2	1.24924		523.2	1.26068	-0.00264433		523.2	1.09465
523.1	1.17579	523.1	1.19169		523.1	1.1908			523.1	1.2487		523.1	1.25903	-0.00264378		523.1	1.09517
523	1.17535	523	1.19085		523	1.19035			523	1.24568		523	1.25998	-0.00264304		523	1.09696
522.9	1.17519	522.9	1.19044		522.9	1.19074			522.9	1.24315		522.9	1.25986	-0.0026425		522.9	1.09611
522.8	1.17317	522.8	1.1889		522.8	1.18991			522.8	1.24256		522.8	1.26047	-0.00264178		522.8	1.09378
522.7	1.17386	522.7	1.1901		522.7	1.19152			522.7	1.24407		522.7	1.26035	-0.00264133		522.7	1.09143
522.6	1.17365	522.6	1.18966		522.6	1.19017			522.6	1.24173		522.6	1.25849	-0.00264055		522.6	1.09092
522.5	1.17534	522.5	1.19007		522.5	1.19031			522.5	1.23998		522.5	1.25657	-0.00263997		522.5	1.09184
522.4	1.17463	522.4	1.18854		522.4	1.18913			522.4	1.24014		522.4	1.25672	-0.0026394		522.4	1.09282
522.3	1.17154	522.3	1.18852		522.3	1.1873			522.3	1.24019		522.3	1.25728	-0.00263882		522.3	1.09084
522.2	1.17116	522.2	1.1868		522.2	1.18629			522.2	1.23874		522.2	1.25638	-0.00263846		522.2	1.09178
522.1	1.16809	522.1	1.18494		522.1	1.18962			522.1	1.23857		522.1	1.2563	-0.00263815		522.1	1.09066
522	1.16671	522	1.18632		522	1.18587			522	1.23738		522	1.2569	-0.00263781		522	1.08904
521.9	1.16583	521.9	1.18593		521.9	1.18654			521.9	1.23703		521.9	1.25534	-0.00263741		521.9	1.08531
521.8	1.16573	521.8	1.18387		521.8	1.1858			521.8	1.23639		521.8	1.25585	-0.00263716		521.8	1.08615
521.7	1.1633	521.7	1.18242		521.7	1.18623			521.7	1.23483		521.7	1.25659	-0.00263676		521.7	1.08766
521.6	1.16303	521.6	1.18314		521.6	1.18551			521.6	1.2331		521.6	1.25549	-0.00263625		521.6	1.08777
521.5	1.16344	521.5	1.18333		521.5	1.18362			521.5	1.23431		521.5	1.25529	-0.00263586		521.5	1.08674
521.4	1.16324	521.4	1.18147		521.4	1.18402			521.4	1.23323		521.4	1.25532	-0.00263536		521.4	1.08715
521.3	1.16381	521.3	1.17926		521.3	1.18291			521.3	1.23277		521.3	1.25439	-0.00263514		521.3	1.08914
521.2	1.16272	521.2	1.17835		521.2	1.18056			521.2	1.23106		521.2	1.25323	-0.00263485		521.2	1.08828
521.1	1.16002	521.1	1.18059		521.1	1.18003			521.1	1.22975		521.1	1.25316	-0.00263464		521.1	1.08827
521	1.15734	521	1.17899		521	1.17963			521	1.22974		521	1.25282	-0.00263441		521	1.08745
520.9	1.15732	520.9	1.1799		520.9	1.17865			520.9	1.23071		520.9	1.25146	-0.00263413		520.9	1.08918
520.8	1.1574	520.8	1.18183		520.8	1.17685			520.8	1.23089		520.8	1.25285	-0.00263373		520.8	1.09024
520.7	1.15485	520.7	1.18166		520.7	1.1771			520.7	1.23114		520.7	1.25149	-0.00263345		520.7	1.09006
520.6	1.15494	520.6	1.18132		520.6	1.17855			520.6	1.22858		520.6	1.25278	-0.00263311		520.6	1.08789
520.5	1.15485	520.5	1.18112		520.5	1.17877			520.5	1.22756		520.5	1.25139	-0.0026327		520.5	1.08737
520.4	1.15396	520.4	1.17986		520.4	1.17704			520.4	1.22672		520.4	1.25063	-0.00263259		520.4	1.08561
520.3	1.15286	520.3	1.17988		520.3	1.1754			520.3	1.22516		520.3	1.24846	-0.00263222		520.3	1.0849
520.2	1.15272	520.2	1.17967		520.2	1.17645			520.2	1.22436		520.2	1.24809	-0.0026321		520.2	1.08569
520.1	1.15237	520.1	1.17893		520.1	1.1764			520.1	1.22359		520.1	1.24702	-0.00263205		520.1	1.08526
520	1.15281	520	1.17591		520	1.17706			520	1.22343		520	1.24715	-0.00263187		520	1.08313
519.9	1.15369	519.9	1.17737		519.9	1.17607			519.9	1.22162		519.9	1.24788	-0.00263168		519.9	1.08344
519.8	1.15304	519.8	1.1771		519.8	1.17557			519.8	1.21951		519.8	1.24706	-0.00263183		519.8	1.08211
519.7	1.15287	519.7	1.17587		519.7	1.17505			519.7	1.21794		519.7	1.24467	-0.00263169		519.7	1.08064
519.6	1.14959	519.6	1.17441		519.6	1.17579			519.6	1.21587		519.6	1.24354	-0.00263162		519.6	1.07939
519.5	1.14877	519.5	1.17394		519.5	1.17408			519.5	1.21567		519.5	1.2414	-0.00263149		519.5	1.0808
519.4	1.15063	519.4	1.17569		519.4	1.17427			519.4	1.21513		519.4	1.23949	-0.00263159		519.4	1.07861
519.3	1.15097	519.3	1.17498		519.3	1.17564			519.3	1.21403		519.3	1.24019	-0.00263147		519.3	1.07732
519.2	1.15084	519.2	1.17341		519.2	1.17524			519.2	1.2126		519.2	1.23968	-0.00263143		519.2	1.07842
519.1	1.15233	519.1	1.1731		519.1	1.17525			519.1	1.21206		519.1	1.2386	-0.0026315		519.1	1.0762
519	1.15075	519	1.17335		519	1.17457			519	1.20934		519	1.23918	-0.00263127		519	1.07562
518.9	1.15058	518.9	1.17486		518.9	1.17344			518.9	1.20761		518.9	1.23703	-0.00263136		518.9	1.07648
518.8	1.14986	518.8	1.17675		518.8	1.17318			518.8	1.20546		518.8	1.23699	-0.00263158		518.8	1.07541
518.7	1.14811	518.7	1.17686		518.7	1.17258			518.7	1.20464		518.7	1.23563	-0.00263171		518.7	1.07773
518.6	1.14895	518.6	1.17664		518.6	1.17355			518.6	1.20233		518.6	1.23418	-0.002632		518.6	1.07646
518.5	1.14658	518.5	1.1771		518.5	1.17342			518.5	1.2003		518.5	1.2335	-0.00263208		518.5	1.07657
518.4	1.14733	518.4	1.17893		518.4	1.17173			518.4	1.19965		518.4	1.23354	-0.00263222		518.4	1.07601
518.3	1.14431	518.3	1.17903		518.3	1.17106			518.3	1.19835		518.3	1.23229	-0.00263246		518.3	1.07582
518.2	1.14535	518.2	1.18182		518.2	1.17006			518.2	1.19785		518.2	1.23238	-0.0026326		518.2	1.07324
518.1	1.14543	518.1	1.18183		518.1	1.17051			518.1	1.19666		518.1	1.23218	-0.00263267		518.1	1.07475
518	1.14532	518	1.1835		518	1.16909			518	1.19588		518	1.23099	-0.00263278		518	1.07554
517.9	1.14456	517.9	1.18305		517.9	1.1675			517.9	1.19655		517.9	1.22956	-0.00263315		517.9	1.07416
517.8	1.14377	517.8	1.18233		517.8	1.16619			517.8	1.19535		517.8	1.23001	-0.0026333		517.8	1.07278
517.7	1.14236	517.7	1.18544		517.7	1.16642			517.7	1.19322		517.7	1.22758	-0.0026334		517.7	1.07259
517.6	1.14304	517.6	1.18459		517.6	1.16673			517.6	1.19266		517.6	1.22726	-0.00263374		517.6	1.07495
517.5	1.14177	517.5	1.18348		517.5	1.1673			517.5	1.19137		517.5	1.22546	-0.00263386		517.5	1.07419
517.4	1.14303	517.4	1.18304		517.4	1.16559			517.4	1.19047		517.4	1.22436	-0.00263407		517.4	1.07297
517.3	1.14272	517.3	1.18325		517.3	1.16255			517.3	1.19015		517.3	1.22179	-0.00263422		517.3	1.07476
517.2	1.14386	517.2	1.18331		517.2	1.16047			517.2	1.18906		517.2	1.22115	-0.00263492		517.2	1.07418
517.1	1.14136	517.1	1.18277		517.1	1.16097			517.1	1.1885		517.1	1.22023	-0.00263511		517.1	1.07297
517	1.14088	517	1.18236		517	1.16117			517	1.1879		517	1.22009	-0.00263527		517	1.07335
516.9	1.14095	516.9	1.18167		516.9	1.16211			516.9	1.18627		516.9	1.21998	-0.00263569		516.9	1.07493
516.8	1.13871	516.8	1.17929		516.8	1.16277			516.8	1.18603		516.8	1.21881	-0.00263615		516.8	1.0737
516.7	1.13883	516.7	1.17778		516.7	1.16359			516.7	1.18588		516.7	1.21687	-0.00263669		516.7	1.07395
516.6	1.13876	516.6	1.17735		516.6	1.16184			516.6	1.18597		516.6	1.21752	-0.00263709		516.6	1.07416
516.5	1.13873	516.5	1.17692		516.5	1.16052			516.5	1.18468		516.5	1.21691	-0.00263759		516.5	1.07463
516.4	1.13803	516.4	1.1763		516.4	1.15935			516.4	1.18374		516.4	1.21664	-0.00263809		516.4	1.07345
516.3	1.13745	516.3	1.17603		516.3	1.15789			516.3	1.18327		516.3	1.21556	-0.00263853		516.3	1.07133
516.2	1.1354	516.2	1.17838		516.2	1.1579			516.2	1.18251		516.2	1.21429	-0.00263927		516.2	1.07133
516.1	1.13308	516.1	1.17937		516.1	1.15569			516.1	1.18103		516.1	1.2131	-0.00263987		516.1	1.07279
516	1.13223	516	1.17679		516	1.15359			516	1.17999		516	1.21032	-0.00264027		516	1.07161
515.9	1.13038	515.9	1.1772		515.9	1.15402			515.9	1.18101		515.9	1.21087	-0.00264099		515.9	1.07059
515.8	1.12999	515.8	1.17648		515.8	1.15265			515.8	1.18022		515.8	1.21109	-0.00264162		515.8	1.07104
515.7	1.12984	515.7	1.17415		515.7	1.152			515.7	1.17911		515.7	1.21115	-0.00264232		515.7	1.0709
515.6	1.13237	515.6	1.1738		515.6	1.15168			515.6	1.17817		515.6	1.21135	-0.00264303		515.6	1.06918
515.5	1.13007	515.5	1.17541		515.5	1.15063			515.5	1.17769		515.5	1.21055	-0.00264364		515.5	1.06761
515.4	1.13078	515.4	1.17753		515.4	1.15			515.4	1.17475		515.4	1.21263	-0.00264427		515.4	1.06565
515.3	1.1293	515.3	1.17459		515.3	1.14865			515.3	1.1739		515.3	1.21116	-0.00264486		515.3	1.06485
515.2	1.12917	515.2	1.17334		515.2	1.14827			515.2	1.17325		515.2	1.21138	-0.00264537		515.2	1.06679
515.1	1.12845	515.1	1.17211		515.1	1.14711			515.1	1.17328		515.1	1.21197	-0.00264608		515.1	1.0669
515	1.12827	515	1.17263		515	1.14643			515	1.17499		515	1.21001	-0.00264701		515	1.06519
514.9	1.12728	514.9	1.17025		514.9	1.14557			514.9	1.17424		514.9	1.20967	-0.00264792		514.9	1.06392
514.8	1.1248	514.8	1.1695		514.8	1.14461			514.8	1.17308		514.8	1.20966	-0.00264873		514.8	1.06338
514.7	1.12331	514.7	1.1683		514.7	1.14215			514.7	1.1723		514.7	1.21165	-0.00264962		514.7	1.05938
514.6	1.12189	514.6	1.16643		514.6	1.14133			514.6	1.1707		514.6	1.20897	-0.00265039		514.6	1.05928
514.5	1.12184	514.5	1.16534		514.5	1.14237			514.5	1.17005		514.5	1.2097	-0.00265117		514.5	1.05792
514.4	1.12177	514.4	1.16543		514.4	1.14113			514.4	1.17164		514.4	1.2092	-0.00265205		514.4	1.05744
514.3	1.122	514.3	1.16421		514.3	1.14044			514.3	1.1685		514.3	1.2105	-0.00265287		514.3	1.05614
514.2	1.12168	514.2	1.16138		514.2	1.14017			514.2	1.16827		514.2	1.21034	-0.00265383		514.2	1.05534
514.1	1.12067	514.1	1.16154		514.1	1.14008			514.1	1.16692		514.1	1.20847	-0.00265479		514.1	1.05359
514	1.12142	514	1.16246		514	1.13933			514	1.16385		514	1.20838	-0.00265578		514	1.05382
513.9	1.12019	513.9	1.16175		513.9	1.13891			513.9	1.16201		513.9	1.20783	-0.00265662		513.9	1.05481
513.8	1.11985	513.8	1.16075		513.8	1.13802			513.8	1.16155		513.8	1.20741	-0.00265768		513.8	1.05368
513.7	1.11934	513.7	1.16161		513.7	1.13839			513.7	1.16032		513.7	1.20693	-0.00265866		513.7	1.05334
513.6	1.12083	513.6	1.16101		513.6	1.13933			513.6	1.15884		513.6	1.20934	-0.00265972		513.6	1.05254
513.5	1.12012	513.5	1.15913		513.5	1.13873			513.5	1.15836		513.5	1.20954	-0.00266077		513.5	1.0505
513.4	1.11886	513.4	1.16156		513.4	1.13795			513.4	1.15795		513.4	1.21018	-0.00266178		513.4	1.05242
513.3	1.11966	513.3	1.16008		513.3	1.13769			513.3	1.15667		513.3	1.20831	-0.00266288		513.3	1.05316
513.2	1.11984	513.2	1.1597		513.2	1.13738			513.2	1.1562		513.2	1.20614	-0.00266404		513.2	1.05475
513.1	1.11889	513.1	1.16061		513.1	1.13686			513.1	1.15576		513.1	1.20391	-0.0026652		513.1	1.05614
513	1.11769	513	1.15919		513	1.13548			513	1.15655		513	1.20327	-0.00266657		513	1.05744
512.9	1.11774	512.9	1.15879		512.9	1.13439			512.9	1.15697		512.9	1.20326	-0.0026677		512.9	1.05715
512.8	1.11887	512.8	1.1587		512.8	1.13419			512.8	1.15512		512.8	1.20391	-0.00266875		512.8	1.05612
512.7	1.11905	512.7	1.15703		512.7	1.13403			512.7	1.15412		512.7	1.20357	-0.00266987		512.7	1.05652
512.6	1.11777	512.6	1.1575		512.6	1.13138			512.6	1.15462		512.6	1.20255	-0.00267124		512.6	1.05409
512.5	1.11701	512.5	1.15546		512.5	1.12987			512.5	1.15451		512.5	1.20249	-0.00267239		512.5	1.05431
512.4	1.11505	512.4	1.15371		512.4	1.13018			512.4	1.15251		512.4	1.20137	-0.0026737		512.4	1.05307
512.3	1.11348	512.3	1.15302		512.3	1.13228			512.3	1.1535		512.3	1.20077	-0.00267517		512.3	1.05291
512.2	1.11351	512.2	1.15268		512.2	1.12981			512.2	1.15399		512.2	1.20218	-0.00267646		512.2	1.05079
512.1	1.11414	512.1	1.1505		512.1	1.12917			512.1	1.15493		512.1	1.20229	-0.00267802		512.1	1.05058
512	1.11458	512	1.1482		512	1.12726			512	1.15644		512	1.20269	-0.00267943		512	1.05065
511.9	1.11362	511.9	1.14916		511.9	1.12597			511.9	1.15644		511.9	1.20238	-0.00268083		511.9	1.0516
511.8	1.11398	511.8	1.14831		511.8	1.12629			511.8	1.15834		511.8	1.20132	-0.00268202		511.8	1.05105
511.7	1.11345	511.7	1.14619		511.7	1.12708			511.7	1.15787		511.7	1.2	-0.00268346		511.7	1.04994
511.6	1.11488	511.6	1.14583		511.6	1.12515			511.6	1.15932		511.6	1.19886	-0.00268434		511.6	1.051
511.5	1.11537	511.5	1.14471		511.5	1.12308			511.5	1.15846		511.5	1.19826	-0.00268588		511.5	1.0494
511.4	1.11379	511.4	1.14517		511.4	1.12135			511.4	1.15859		511.4	1.19967	-0.00268734		511.4	1.04837
511.3	1.11179	511.3	1.14503		511.3	1.12061			511.3	1.15923		511.3	1.19761	-0.00268897		511.3	1.04544
511.2	1.11173	511.2	1.14384		511.2	1.12121			511.2	1.15974		511.2	1.1983	-0.00269038		511.2	1.04529
511.1	1.11011	511.1	1.1448		511.1	1.12272			511.1	1.1605		511.1	1.19672	-0.00269191		511.1	1.04505
511	1.11165	511	1.14435		511	1.12233			511	1.15929		511	1.19866	-0.00269336		511	1.04591
510.9	1.11136	510.9	1.14228		510.9	1.12036			510.9	1.1595		510.9	1.19728	-0.0026948		510.9	1.04609
510.8	1.11239	510.8	1.14281		510.8	1.12085			510.8	1.16022		510.8	1.19582	-0.00269658		510.8	1.04452
510.7	1.11284	510.7	1.14243		510.7	1.12305			510.7	1.1602		510.7	1.19471	-0.00269825		510.7	1.04448
510.6	1.11078	510.6	1.14219		510.6	1.12412			510.6	1.16026		510.6	1.19568	-0.00269954		510.6	1.04225
510.5	1.11064	510.5	1.14264		510.5	1.12373			510.5	1.1597		510.5	1.19662	-0.00270098		510.5	1.04183
510.4	1.11092	510.4	1.14235		510.4	1.12386			510.4	1.15881		510.4	1.19524	-0.00270256		510.4	1.04134
510.3	1.10944	510.3	1.1428		510.3	1.12296			510.3	1.1575		510.3	1.19423	-0.0027043		510.3	1.04073
510.2	1.10864	510.2	1.14132		510.2	1.12253			510.2	1.15757		510.2	1.19579	-0.00270595		510.2	1.03915
510.1	1.10913	510.1	1.14366		510.1	1.12212			510.1	1.15634		510.1	1.19425	-0.00270758		510.1	1.03917
510	1.10943	510	1.1452		510	1.12251			510	1.15445		510	1.1947	-0.00270917		510	1.0389
509.9	1.10881	509.9	1.14534		509.9	1.12177			509.9	1.15543		509.9	1.19303	-0.00271068		509.9	1.0411
509.8	1.10791	509.8	1.14556		509.8	1.12149			509.8	1.15327		509.8	1.19381	-0.00271209		509.8	1.04091
509.7	1.1082	509.7	1.14792		509.7	1.12258			509.7	1.15397		509.7	1.19283	-0.0027135		509.7	1.04111
509.6	1.10984	509.6	1.14884		509.6	1.1221			509.6	1.15334		509.6	1.1934	-0.00271511		509.6	1.0422
509.5	1.11149	509.5	1.14607		509.5	1.12163			509.5	1.15178		509.5	1.19362	-0.00271657		509.5	1.04296
509.4	1.11166	509.4	1.14439		509.4	1.12245			509.4	1.15244		509.4	1.19516	-0.00271823		509.4	1.04237
509.3	1.11135	509.3	1.14535		509.3	1.12339			509.3	1.15252		509.3	1.19506	-0.00271976		509.3	1.04299
509.2	1.11197	509.2	1.14654		509.2	1.12312			509.2	1.15115		509.2	1.19383	-0.00272126		509.2	1.04161
509.1	1.11115	509.1	1.14645		509.1	1.12287			509.1	1.15052		509.1	1.19301	-0.00272296		509.1	1.04096
509	1.11216	509	1.14684		509	1.12301			509	1.15065		509	1.19184	-0.00272452		509	1.04048
508.9	1.11239	508.9	1.14809		508.9	1.12269			508.9	1.1492		508.9	1.19326	-0.00272598		508.9	1.04144
508.8	1.11303	508.8	1.14721		508.8	1.12389			508.8	1.15056		508.8	1.19349	-0.00272747		508.8	1.0419
508.7	1.1139	508.7	1.14544		508.7	1.12344			508.7	1.14977		508.7	1.19322	-0.00272903		508.7	1.04323
508.6	1.11398	508.6	1.14531		508.6	1.12506			508.6	1.14908		508.6	1.19282	-0.00273073		508.6	1.04446
508.5	1.11313	508.5	1.14605		508.5	1.12462			508.5	1.14638		508.5	1.19068	-0.0027324		508.5	1.04372
508.4	1.11244	508.4	1.1468		508.4	1.12538			508.4	1.14553		508.4	1.19056	-0.00273391		508.4	1.04419
508.3	1.11261	508.3	1.14575		508.3	1.12439			508.3	1.14465		508.3	1.18951	-0.00273531		508.3	1.04405
508.2	1.1118	508.2	1.14552		508.2	1.12485			508.2	1.14441		508.2	1.18909	-0.00273689		508.2	1.04487
508.1	1.11265	508.1	1.14523		508.1	1.12686			508.1	1.14457		508.1	1.18943	-0.00273837		508.1	1.04624
508	1.11246	508	1.14385		508	1.12698			508	1.14577		508	1.18933	-0.00273972		508	1.04921
507.9	1.11251	507.9	1.14486		507.9	1.12632			507.9	1.14612		507.9	1.18902	-0.00274139		507.9	1.04939
507.8	1.11264	507.8	1.14626		507.8	1.12526			507.8	1.14532		507.8	1.18754	-0.00274284		507.8	1.04974
507.7	1.11397	507.7	1.14567		507.7	1.12523			507.7	1.14386		507.7	1.18715	-0.00274438		507.7	1.05128
507.6	1.11233	507.6	1.14593		507.6	1.12548			507.6	1.14474		507.6	1.18466	-0.00274579		507.6	1.05015
507.5	1.11169	507.5	1.14833		507.5	1.12507			507.5	1.14483		507.5	1.18415	-0.00274709		507.5	1.04842
507.4	1.11122	507.4	1.14665		507.4	1.1262			507.4	1.14458		507.4	1.18343	-0.00274889		507.4	1.04827
507.3	1.11213	507.3	1.14548		507.3	1.12585			507.3	1.14526		507.3	1.18339	-0.00275047		507.3	1.0468
507.2	1.11335	507.2	1.14585		507.2	1.12376			507.2	1.14632		507.2	1.183	-0.00275212		507.2	1.0471
507.1	1.11286	507.1	1.14548		507.1	1.12368			507.1	1.14546		507.1	1.18208	-0.00275376		507.1	1.04759
507	1.11312	507	1.14476		507	1.12371			507	1.14699		507	1.18177	-0.00275522		507	1.04747
506.9	1.11297	506.9	1.14353		506.9	1.1228			506.9	1.1471		506.9	1.1809	-0.00275665		506.9	1.04844
506.8	1.1121	506.8	1.1439		506.8	1.12312			506.8	1.14753		506.8	1.17977	-0.00275798		506.8	1.04891
506.7	1.11167	506.7	1.14261		506.7	1.12269			506.7	1.14674		506.7	1.17993	-0.00275935		506.7	1.04979
506.6	1.1088	506.6	1.14364		506.6	1.12271			506.6	1.14512		506.6	1.18091	-0.0027606		506.6	1.04989
506.5	1.10997	506.5	1.14351		506.5	1.12267			506.5	1.14515		506.5	1.18073	-0.00276199		506.5	1.04822
506.4	1.10849	506.4	1.1424		506.4	1.12377			506.4	1.14563		506.4	1.18245	-0.00276319		506.4	1.04774
506.3	1.10994	506.3	1.1428		506.3	1.12386			506.3	1.14588		506.3	1.18253	-0.00276446		506.3	1.04781
506.2	1.10889	506.2	1.14276		506.2	1.12266			506.2	1.14559		506.2	1.18156	-0.00276587		506.2	1.04843
506.1	1.10747	506.1	1.14221		506.1	1.12237			506.1	1.14779		506.1	1.17996	-0.00276717		506.1	1.0489
506	1.10716	506	1.1432		506	1.12181			506	1.14793		506	1.18102	-0.00276837		506	1.04776
505.9	1.10771	505.9	1.14395		505.9	1.12231			505.9	1.14684		505.9	1.18049	-0.00276951		505.9	1.0485
505.8	1.10925	505.8	1.14446		505.8	1.1215			505.8	1.14672		505.8	1.181	-0.00277076		505.8	1.04954
505.7	1.10893	505.7	1.14374		505.7	1.12175			505.7	1.14815		505.7	1.17997	-0.00277179		505.7	1.05243
505.6	1.11063	505.6	1.14522		505.6	1.12248			505.6	1.14812		505.6	1.17944	-0.00277278		505.6	1.05121
505.5	1.11132	505.5	1.1455		505.5	1.12311			505.5	1.14656		505.5	1.18105	-0.00277383		505.5	1.05247
505.4	1.10914	505.4	1.14551		505.4	1.12442			505.4	1.1446		505.4	1.18102	-0.00277477		505.4	1.05212
505.3	1.10992	505.3	1.14491		505.3	1.12534			505.3	1.14329		505.3	1.1803	-0.00277563		505.3	1.051
505.2	1.10826	505.2	1.14351		505.2	1.12658			505.2	1.14163		505.2	1.18018	-0.00277675		505.2	1.0496
505.1	1.1084	505.1	1.14338		505.1	1.12638			505.1	1.14043		505.1	1.18032	-0.00277767		505.1	1.05114
505	1.10859	505	1.14299		505	1.12482			505	1.14266		505	1.18183	-0.00277876		505	1.0493
504.9	1.10712	504.9	1.14342		504.9	1.12604			504.9	1.143		504.9	1.18265	-0.00277958		504.9	1.04991
504.8	1.10774	504.8	1.14254		504.8	1.12507			504.8	1.14179		504.8	1.18067	-0.00278035		504.8	1.05038
504.7	1.10824	504.7	1.1413		504.7	1.12381			504.7	1.13993		504.7	1.18013	-0.00278117		504.7	1.05169
504.6	1.10871	504.6	1.14149		504.6	1.12293			504.6	1.13779		504.6	1.17907	-0.00278201		504.6	1.05225
504.5	1.1101	504.5	1.14008		504.5	1.1213			504.5	1.13752		504.5	1.17966	-0.00278267		504.5	1.05485
504.4	1.10879	504.4	1.13905		504.4	1.12327			504.4	1.13635		504.4	1.17757	-0.00278362		504.4	1.05364
504.3	1.10793	504.3	1.14067		504.3	1.12448			504.3	1.13749		504.3	1.17882	-0.00278424		504.3	1.05228
504.2	1.10667	504.2	1.14054		504.2	1.12294			504.2	1.13625		504.2	1.17978	-0.00278474		504.2	1.05192
504.1	1.1062	504.1	1.14039		504.1	1.12067			504.1	1.13473		504.1	1.18082	-0.00278542		504.1	1.05222
504	1.10741	504	1.13842		504	1.12			504	1.13258		504	1.18007	-0.00278613		504	1.05235
503.9	1.10783	503.9	1.13757		503.9	1.11992			503.9	1.13329		503.9	1.17949	-0.00278662		503.9	1.05318
503.8	1.10852	503.8	1.1361		503.8	1.11893			503.8	1.13339		503.8	1.17916	-0.00278722		503.8	1.05232
503.7	1.10854	503.7	1.13439		503.7	1.11704			503.7	1.13383		503.7	1.17786	-0.00278763		503.7	1.05337
503.6	1.10865	503.6	1.13363		503.6	1.11621			503.6	1.13346		503.6	1.17728	-0.00278784		503.6	1.05457
503.5	1.10833	503.5	1.13134		503.5	1.11578			503.5	1.13238		503.5	1.17719	-0.00278829		503.5	1.05494
503.4	1.10751	503.4	1.12797		503.4	1.11675			503.4	1.13373		503.4	1.17816	-0.00278883		503.4	1.05261
503.3	1.10724	503.3	1.128		503.3	1.1173			503.3	1.13135		503.3	1.17832	-0.00278908		503.3	1.04984
503.2	1.10535	503.2	1.12875		503.2	1.11738			503.2	1.13153		503.2	1.17729	-0.00278966		503.2	1.05144
503.1	1.1047	503.1	1.12744		503.1	1.11727			503.1	1.1294		503.1	1.17547	-0.00279011		503.1	1.05123
503	1.10444	503	1.12678		503	1.11693			503	1.13017		503	1.17548	-0.00279032		503	1.05127
502.9	1.10507	502.9	1.12668		502.9	1.11836			502.9	1.13125		502.9	1.17466	-0.00279038		502.9	1.05086
502.8	1.10483	502.8	1.12748		502.8	1.11674			502.8	1.12899		502.8	1.17533	-0.0027905		502.8	1.05143
502.7	1.10821	502.7	1.12711		502.7	1.11494			502.7	1.12913		502.7	1.17656	-0.00279082		502.7	1.05123
502.6	1.10639	502.6	1.12546		502.6	1.11336			502.6	1.13068		502.6	1.1773	-0.00279107		502.6	1.05161
502.5	1.10672	502.5	1.12503		502.5	1.11452			502.5	1.13068		502.5	1.17689	-0.00279105		502.5	1.04962
502.4	1.10738	502.4	1.12465		502.4	1.1132			502.4	1.12918		502.4	1.1776	-0.00279106		502.4	1.04917
502.3	1.10687	502.3	1.12296		502.3	1.1135			502.3	1.13044		502.3	1.176	-0.00279104		502.3	1.0489
502.2	1.10773	502.2	1.12299		502.2	1.11314			502.2	1.12912		502.2	1.17501	-0.00279128		502.2	1.05023
502.1	1.10606	502.1	1.12334		502.1	1.11175			502.1	1.13142		502.1	1.17512	-0.0027913		502.1	1.04778
502	1.1042	502	1.12407		502	1.11204			502	1.13169		502	1.17495	-0.00279125		502	1.04706
501.9	1.10583	501.9	1.12338		501.9	1.1138			501.9	1.13289		501.9	1.17469	-0.00279104		501.9	1.04807
501.8	1.10641	501.8	1.1242		501.8	1.11326			501.8	1.13339		501.8	1.17431	-0.00279086		501.8	1.04685
501.7	1.10526	501.7	1.12507		501.7	1.11293			501.7	1.13393		501.7	1.1751	-0.00279052		501.7	1.04657
501.6	1.10561	501.6	1.12615		501.6	1.11121			501.6	1.13297		501.6	1.17469	-0.00279026		501.6	1.04713
501.5	1.10538	501.5	1.12729		501.5	1.11135			501.5	1.13217		501.5	1.17389	-0.00279019		501.5	1.04652
501.4	1.10441	501.4	1.12855		501.4	1.11033			501.4	1.13106		501.4	1.17133	-0.00278996		501.4	1.04616
501.3	1.1035	501.3	1.1301		501.3	1.11022			501.3	1.13122		501.3	1.17149	-0.00278947		501.3	1.04731
501.2	1.10122	501.2	1.1287		501.2	1.1106			501.2	1.13156		501.2	1.1704	-0.00278912		501.2	1.04357
501.1	1.10091	501.1	1.12803		501.1	1.11097			501.1	1.13038		501.1	1.1706	-0.00278874		501.1	1.04137
501	1.10134	501	1.12852		501	1.11123			501	1.13101		501	1.16918	-0.00278822		501	1.04127
500.9	1.10309	500.9	1.12812		500.9	1.11049			500.9	1.12844		500.9	1.1683	-0.00278782		500.9	1.0413
500.8	1.10419	500.8	1.12777		500.8	1.11116			500.8	1.13042		500.8	1.16908	-0.00278745		500.8	1.04133
500.7	1.1048	500.7	1.12742		500.7	1.10899			500.7	1.13114		500.7	1.17018	-0.00278688		500.7	1.04093
500.6	1.10336	500.6	1.12864		500.6	1.1087			500.6	1.12913		500.6	1.16944	-0.00278633		500.6	1.04072
500.5	1.10249	500.5	1.1269		500.5	1.10823			500.5	1.12824		500.5	1.16874	-0.00278528		500.5	1.03923
500.4	1.10091	500.4	1.12645		500.4	1.10708			500.4	1.1277		500.4	1.16828	-0.00278457		500.4	1.04003
500.3	1.10126	500.3	1.12636		500.3	1.10712			500.3	1.12689		500.3	1.16902	-0.00278379		500.3	1.03819
500.2	1.10121	500.2	1.12487		500.2	1.10723			500.2	1.12635		500.2	1.16793	-0.002783		500.2	1.03772
500.1	1.10061	500.1	1.12521		500.1	1.1073			500.1	1.12628		500.1	1.16658	-0.00278224		500.1	1.03756
500	1.09986	500	1.12364		500	1.10543			500	1.12717		500	1.16644	-0.00278132		500	1.03637
499.9	1.10013	499.9	1.12477		499.9	1.10586			499.9	1.12551		499.9	1.16633	-0.00278037		499.9	1.03409
499.8	1.1002	499.8	1.12442		499.8	1.10606			499.8	1.12491		499.8	1.16571	-0.00277941		499.8	1.03305
499.7	1.09911	499.7	1.12305		499.7	1.10717			499.7	1.12345		499.7	1.16507	-0.00277845		499.7	1.03266
499.6	1.0996	499.6	1.12458		499.6	1.10753			499.6	1.1241		499.6	1.16435	-0.00277751		499.6	1.03208
499.5	1.10036	499.5	1.12536		499.5	1.10737			499.5	1.12193		499.5	1.16274	-0.00277623		499.5	1.03086
499.4	1.10029	499.4	1.12278		499.4	1.10665			499.4	1.12274		499.4	1.16141	-0.00277523		499.4	1.03027
499.3	1.09926	499.3	1.12135		499.3	1.10662			499.3	1.12284		499.3	1.16235	-0.00277406		499.3	1.03028
499.2	1.09876	499.2	1.12375		499.2	1.10598			499.2	1.12214		499.2	1.16094	-0.00277294		499.2	1.02828
499.1	1.09974	499.1	1.12353		499.1	1.10601			499.1	1.12188		499.1	1.16049	-0.00277171		499.1	1.02782
499	1.09857	499	1.12183		499	1.1056			499	1.12137		499	1.1597	-0.00277059		499	1.02819
498.9	1.09952	498.9	1.12116		498.9	1.10416			498.9	1.12199		498.9	1.15942	-0.00276923		498.9	1.02744
498.8	1.09758	498.8	1.12163		498.8	1.1033			498.8	1.12067		498.8	1.15947	-0.00276809		498.8	1.02727
498.7	1.09699	498.7	1.12218		498.7	1.10389			498.7	1.12067		498.7	1.1585	-0.00276681		498.7	1.02613
498.6	1.09672	498.6	1.12272		498.6	1.10334			498.6	1.12238		498.6	1.16008	-0.0027654		498.6	1.0254
498.5	1.09512	498.5	1.1211		498.5	1.10332			498.5	1.12201		498.5	1.15948	-0.00276387		498.5	1.02576
498.4	1.09484	498.4	1.12122		498.4	1.10368			498.4	1.11979		498.4	1.15684	-0.00276235		498.4	1.02759
498.3	1.09532	498.3	1.12011		498.3	1.10102			498.3	1.12146		498.3	1.15541	-0.00276072		498.3	1.02577
498.2	1.09595	498.2	1.1203		498.2	1.1014			498.2	1.12267		498.2	1.1578	-0.00275908		498.2	1.02576
498.1	1.09623	498.1	1.12027		498.1	1.10352			498.1	1.12321		498.1	1.15737	-0.0027575		498.1	1.02565
498	1.09706	498	1.12157		498	1.10396			498	1.12117		498	1.15612	-0.00275586		498	1.02297
497.9	1.09958	497.9	1.12291		497.9	1.10447			497.9	1.12306		497.9	1.15533	-0.00275414		497.9	1.02218
497.8	1.10084	497.8	1.12197		497.8	1.10489			497.8	1.12175		497.8	1.15394	-0.00275236		497.8	1.02266
497.7	1.09903	497.7	1.12297		497.7	1.10424			497.7	1.12146		497.7	1.15409	-0.00275086		497.7	1.0227
497.6	1.09794	497.6	1.12365		497.6	1.10349			497.6	1.12184		497.6	1.15358	-0.00274908		497.6	1.02279
497.5	1.09754	497.5	1.12466		497.5	1.10241			497.5	1.12339		497.5	1.15277	-0.00274719		497.5	1.02312
497.4	1.09609	497.4	1.12549		497.4	1.10316			497.4	1.12427		497.4	1.15248	-0.00274542		497.4	1.02293
497.3	1.09562	497.3	1.12514		497.3	1.10442			497.3	1.1229		497.3	1.15178	-0.00274353		497.3	1.02226
497.2	1.09534	497.2	1.12595		497.2	1.10465			497.2	1.12189		497.2	1.15108	-0.00274186		497.2	1.02162
497.1	1.09502	497.1	1.12635		497.1	1.10454			497.1	1.12255		497.1	1.14866	-0.0027401		497.1	1.01979
497	1.09377	497	1.12768		497	1.10572			497	1.12347		497	1.14838	-0.0027381		497	1.01926
496.9	1.09528	496.9	1.12831		496.9	1.10497			496.9	1.1215		496.9	1.148	-0.00273588		496.9	1.02029
496.8	1.09491	496.8	1.12895		496.8	1.10516			496.8	1.12042		496.8	1.14785	-0.00273399		496.8	1.0204
496.7	1.09327	496.7	1.12929		496.7	1.10709			496.7	1.11989		496.7	1.14777	-0.00273184		496.7	1.01956
496.6	1.09273	496.6	1.12738		496.6	1.10577			496.6	1.1206		496.6	1.1483	-0.00272963		496.6	1.01842
496.5	1.09199	496.5	1.1264		496.5	1.10505			496.5	1.12039		496.5	1.14876	-0.00272731		496.5	1.0187
496.4	1.09222	496.4	1.12747		496.4	1.10378			496.4	1.12099		496.4	1.14958	-0.00272569		496.4	1.01761
496.3	1.09111	496.3	1.12934		496.3	1.10337			496.3	1.12001		496.3	1.14855	-0.00272356		496.3	1.01535
496.2	1.09072	496.2	1.12655		496.2	1.10364			496.2	1.11874		496.2	1.14854	-0.0027213		496.2	1.0144
496.1	1.08814	496.1	1.12724		496.1	1.10407			496.1	1.11781		496.1	1.14648	-0.00271893		496.1	1.01354
496	1.08829	496	1.12597		496	1.10299			496	1.11688		496	1.14459	-0.00271648		496	1.01299
495.9	1.0875	495.9	1.12581		495.9	1.10356			495.9	1.11741		495.9	1.1445	-0.00271403		495.9	1.01333
495.8	1.08557	495.8	1.12611		495.8	1.10349			495.8	1.11765		495.8	1.14276	-0.00271161		495.8	1.01307
495.7	1.08658	495.7	1.12783		495.7	1.10392			495.7	1.11684		495.7	1.14275	-0.0027091		495.7	1.01166
495.6	1.08514	495.6	1.12914		495.6	1.10382			495.6	1.11651		495.6	1.14277	-0.00270652		495.6	1.00984
495.5	1.08535	495.5	1.12759		495.5	1.10365			495.5	1.11482		495.5	1.14203	-0.00270388		495.5	1.01178
495.4	1.08509	495.4	1.12693		495.4	1.10342			495.4	1.1143		495.4	1.14117	-0.00270111		495.4	1.01222
495.3	1.08576	495.3	1.1266		495.3	1.10267			495.3	1.11146		495.3	1.1423	-0.0026985		495.3	1.01012
495.2	1.08515	495.2	1.12578		495.2	1.10107			495.2	1.10883		495.2	1.14167	-0.00269576		495.2	1.00791
495.1	1.08544	495.1	1.12509		495.1	1.0994			495.1	1.10697		495.1	1.14237	-0.00269375		495.1	1.00734
495	1.0842	495	1.1231		495	1.10064			495	1.10776		495	1.14112	-0.00269103		495	1.00636
494.9	1.08384	494.9	1.12225		494.9	1.10051			494.9	1.1077		494.9	1.14061	-0.00268815		494.9	1.00367
494.8	1.08407	494.8	1.1235		494.8	1.10185			494.8	1.10887		494.8	1.14183	-0.00268523		494.8	1.00286
494.7	1.08405	494.7	1.12319		494.7	1.10051			494.7	1.10672		494.7	1.14234	-0.00268234		494.7	1.00171
494.6	1.08438	494.6	1.12197		494.6	1.09958			494.6	1.10692		494.6	1.14179	-0.0026794		494.6	1.00289
494.5	1.08448	494.5	1.12264		494.5	1.10093			494.5	1.10623		494.5	1.1423	-0.00267637		494.5	1.00453
494.4	1.08277	494.4	1.12321		494.4	1.09882			494.4	1.10588		494.4	1.141	-0.0026734		494.4	1.00409
[truncated: 2,795 more rows]

## Sheet: Figure 4b
[tryptophan] (µM)	Linear Fit	[tryptophan] (µM)	peak area (a.u.)	[tryptophan] (µM)	st-dp HS	[tryptophan] (µM)	HS 2	[tryptophan] (µM)	HS 1	[tryptophan] (µM)	BS	[tryptophan] (µM)	HS 3
[truncated: 1,000 more rows]

[truncated: 7 more sheets: Figure 4c-left part, Figure 4c-right part, Figure 5b, Figure 5c, Figure 5d, Figure 6c, Table 3]
